# Supplementary material for: Bis(imidazolium) galacta­rate dihydrate
Source: Acta Crystallogr Sect E Struct Rep Online. 2010 Aug 25;66(Pt 9):o2399. doi: 10.1107/S1600536810033532 (PMC3008094; doi:10.1107/S1600536810033532)
Supplement: Supplementary file 1 [file e-66-o2399-sup1.cif]

##############################################################################
###                                                                        ###
###        Electronic paper (Acta Crystallographica Section E)             ###
###                                                                        ###
##############################################################################
#                                                                            #
# This CIF contains the data in a paper accepted for publication in Acta     #
# Crystallographica Section E. It conforms to the requirements of Notes      #
# for Authors for Section E, and has been peer reviewed under the auspices   #
# of the IUCr Commission on Journals.                                        #
#                                                                            #
# Full details of the Crystallographic Information File format               #
# are given in the paper "The Crystallographic Information File (CIF):       #
# a New Standard Archive File for Crystallography" by S. R. Hall, F. H.      #
# Allen and I. D. Brown [Acta Cryst. (1991), A47, 655-685].                  #
#                                                                            #
# The current version of the core CIF dictionary is obtainable from          #
# ftp://ftp.iucr.org/pub/cif_core.dic. The current version number is 2.4.    #
#                                                                            #
# Software is freely available for graphical display of the structure(s) in  #
# this CIF.  For information consult the CIF home page http://www.iucr.org/  #
# cif/home.html                                                              #
#                                                                            #
# This file may be used for bona fide research purposes within the           #
# scientific community so long as proper attribution is given to the journal # 
# article from which it was obtained.                                        #
#                                                                            #
##############################################################################
                                             
data_global
_audit_creation_method     ' SHELXL97 (Sheldrick, 2008)'
_journal_date_recd_electronic     2010-08-19
_journal_date_accepted     2010-08-19
_journal_name_full     'Acta Crystallographica, Section E'
_journal_year     2010
_journal_volume     66
_journal_issue      9
_journal_page_first     o2399
_journal_page_last     o2399
_journal_paper_category     QO
_journal_coeditor_code     NG5021
_publ_contact_author_name     'Dr Graham Smith'
_publ_contact_author_address
;
    Faculty of Science and Technology
    Queensland University of Technology
    GPO Box 2434, Brisbane, Queensland 4001, Australia
;
_publ_contact_author_email     g.smith@qut.edu.au
_publ_contact_author_fax     ' 61 7 3138 1804 '
_publ_contact_author_phone     ' 61 7 3300 2667 '
_publ_section_title
;
Bis(imidazolium) galactarate dihydrate
;
loop_
    _publ_author_name
    _publ_author_address
    'Graham Smith'
;
  Faculty of Science and Technology
  Queensland University of Technology
  GPO Box 2434, Brisbane, Queensland 4001, Australia
;
    'Urs D. Wermuth'
;
  Faculty of Science and Technology
  Queensland University of Technology
  GPO Box 2434, Brisbane, Queensland 4001, Australia
;
data_I
_audit_creation_method     SHELXL97
_chemical_name_systematic
;
Bis(imidazolium) galactarate dihydrate
;
_chemical_name_common     'imidazolium mucate dihydrate'
_chemical_formula_moiety     '2(C3 H5 N2 +), C6 H8 O8 2-, 2(H2 O)'
_chemical_formula_sum     'C12 H22 N4 O10'
_chemical_formula_iupac     '2C3 H5 N2 +, C6 H8 O8 2-, 2H2 O'
_chemical_formula_weight     382.34
_chemical_melting_point     435
_symmetry_cell_setting     triclinic
_symmetry_space_group_name_H-M     'P -1'
_symmetry_space_group_name_Hall     '-P 1'
loop_
    _symmetry_equiv_pos_as_xyz
    'x, y, z'
    '-x, -y, -z'
_cell_length_a     6.9184(4)
_cell_length_b     7.1336(4)
_cell_length_c     9.3652(5)
_cell_angle_alpha     92.000(5)
_cell_angle_beta     100.559(5)
_cell_angle_gamma     109.835(6)
_cell_volume     425.06(5)
_cell_formula_units_Z     1
_cell_measurement_reflns_used     3387
_cell_measurement_theta_min     3.49
_cell_measurement_theta_max     28.70
_cell_measurement_temperature     200(2)
_exptl_crystal_description     'plate'
_exptl_crystal_colour     'colourless'
_exptl_crystal_size_max     0.45
_exptl_crystal_size_mid     0.45
_exptl_crystal_size_min     0.30
_exptl_crystal_density_diffrn     1.494
_exptl_crystal_density_meas     ?
_exptl_crystal_density_method     'not measured'
_exptl_crystal_F_000     202
_exptl_absorpt_coefficient_mu     0.131
_exptl_absorpt_correction_type     multi-scan
_exptl_absorpt_process_details
                               '(<i>CrysAlis PRO</i>; Oxford Diffraction, 2010)'
_exptl_absorpt_correction_T_min     0.965
_exptl_absorpt_correction_T_max     0.980
_exptl_special_details
;
;
_diffrn_ambient_temperature     200(2)
_diffrn_radiation_type     MoK\a
_diffrn_radiation_wavelength     0.71073
_diffrn_radiation_source     'Enhance (Mo) X-ray source'
_diffrn_radiation_monochromator     'graphite'
_diffrn_measurement_device_type     'Oxford Diffraction Gemini-S CCD-detector'
_diffrn_measurement_method     '\w scans'
_diffrn_detector_area_resol_mean     ?
_diffrn_reflns_number     4949
_diffrn_reflns_av_R_equivalents     0.0186
_diffrn_reflns_av_sigmaI/netI     0.0210
_diffrn_reflns_theta_min     3.50
_diffrn_reflns_theta_max     25.97
_diffrn_reflns_theta_full     25.97
_diffrn_measured_fraction_theta_max     0.996
_diffrn_measured_fraction_theta_full     0.996
_diffrn_reflns_limit_h_min     -8
_diffrn_reflns_limit_h_max     8
_diffrn_reflns_limit_k_min     -8
_diffrn_reflns_limit_k_max     8
_diffrn_reflns_limit_l_min     -11
_diffrn_reflns_limit_l_max     11
_diffrn_standards_number     0
_diffrn_standards_interval_count     .
_diffrn_standards_interval_time     .
_diffrn_standards_decay_%     ?
_refine_special_details
;
Refinement of <i>F</i>^2^ against ALL reflections. The weighted <i>R</i>-factor
<i>wR</i> and goodness of fit <i>S</i> are based on <i>F</i>^2^, conventional
<i>R</i>-factors <i>R</i> are based on <i>F</i>, with <i>F</i> set to zero for
negative <i>F</i>^2^. The threshold expression of <i>F</i>^2^ >
\s(<i>F</i>^2^) is used only for calculating <i>R</i>-factors(gt) <i>etc</i>.
and is not relevant to the choice of reflections for refinement.
<i>R</i>-factors based on <i>F</i>^2^ are statistically about twice as large
as those based on <i>F</i>, and <i>R</i>- factors based on ALL data will be
even larger.
;
_reflns_number_total     1657
_reflns_number_gt     1431
_reflns_threshold_expression     I>2\s(I)
_refine_ls_structure_factor_coef     Fsqd
_refine_ls_matrix_type     full
_refine_ls_R_factor_all     0.0356
_refine_ls_R_factor_gt     0.0302
_refine_ls_wR_factor_gt     0.0804
_refine_ls_wR_factor_ref     0.0820
_refine_ls_goodness_of_fit_ref     1.126
_refine_ls_restrained_S_all     1.126
_refine_ls_number_reflns     1657
_refine_ls_number_parameters     142
_refine_ls_number_restraints     0
_refine_ls_hydrogen_treatment     mixed
_refine_ls_weighting_scheme     calc
_refine_ls_weighting_details
         'calc w=1/[\s^2^(Fo^2^)+(0.0444P)^2^+0.0516P] where P=(Fo^2^+2Fc^2^)/3'
_atom_sites_solution_hydrogens     geom
_atom_sites_solution_primary     direct
_atom_sites_solution_secondary     difmap
_refine_ls_shift/su_max     0.001
_refine_ls_shift/su_mean     0.000
_refine_diff_density_max     0.304
_refine_diff_density_min     -0.199
_refine_ls_extinction_method     none
_refine_ls_extinction_coef     ?
loop_
    _atom_type_symbol
    _atom_type_description
    _atom_type_scat_dispersion_real
    _atom_type_scat_dispersion_imag
    _atom_type_scat_source
    'C' 'C' 0.0033 0.0016
                         'International Tables Vol C Tables 4.2.6.8 and 6.1.1.4'
    'H' 'H' 0.0000 0.0000
                         'International Tables Vol C Tables 4.2.6.8 and 6.1.1.4'
    'N' 'N' 0.0061 0.0033
                         'International Tables Vol C Tables 4.2.6.8 and 6.1.1.4'
    'O' 'O' 0.0106 0.0060
                         'International Tables Vol C Tables 4.2.6.8 and 6.1.1.4'
_computing_data_collection     '<i>CrysAlis PRO</i> (Oxford Diffraction, 2010)'
_computing_cell_refinement     '<i>CrysAlis PRO</i> (Oxford Diffraction, 2010)'
_computing_data_reduction     '<i>CrysAlis PRO</i> (Oxford Diffraction, 2010)'
_computing_structure_solution     '<i>SIR92</i> (Altomare <i>et al.</i>, 1994)'
_computing_structure_refinement
               'SHELXL97 (Sheldrick, 2008) within <i>WinGX</i> (Farrugia, 1999)'
_computing_molecular_graphics     '<i>PLATON</i> (Spek, 2009)'
_computing_publication_material     '<i>PLATON</i> (Spek, 2009)'
loop_
    _atom_site_type_symbol
    _atom_site_label
    _atom_site_fract_x
    _atom_site_fract_y
    _atom_site_fract_z
    _atom_site_U_iso_or_equiv
    _atom_site_thermal_displace_type
    _atom_site_calc_flag
    _atom_site_refinement_flags
    _atom_site_occupancy
    O O11 0.18384(15) -0.07229(13) 0.80626(9) 0.0234(3) Uani . . 1.000
    O O12 0.26773(14) -0.02982(13) 1.04961(9) 0.0207(3) Uani . . 1.000
    O O21 0.19607(14) 0.29951(14) 0.78260(9) 0.0203(3) Uani . . 1.000
    O O31 0.62559(14) 0.35914(13) 0.90945(10) 0.0197(3) Uani . . 1.000
    C C1 0.23436(18) 0.03283(17) 0.92558(13) 0.0154(3) Uani . . 1.000
    C C2 0.25848(18) 0.25478(17) 0.92684(12) 0.0151(3) Uani . . 1.000
    C C3 0.48566(18) 0.38863(17) 0.99549(13) 0.0153(3) Uani . . 1.000
    N N11 0.34766(19) 0.22454(18) 0.54570(12) 0.0261(4) Uani . . 1.000
    N N31 0.35478(19) 0.13600(18) 0.32587(12) 0.0265(4) Uani . . 1.000
    C C21 0.2302(2) 0.1404(2) 0.41585(14) 0.0269(4) Uani . . 1.000
    C C41 0.5588(2) 0.2202(2) 0.40018(15) 0.0302(5) Uani . . 1.000
    C C51 0.5544(2) 0.2764(2) 0.53780(15) 0.0285(4) Uani . . 1.000
    O O1W -0.02769(16) 0.53271(15) 0.78655(11) 0.0244(3) Uani . . 1.000
    H H22 0.118(3) 0.373(3) 0.7852(19) 0.046(5) Uiso . . 1.000
    H H2 0.16380 0.28050 0.98780 0.0180 Uiso calc R 1.000
    H H3 0.52450 0.35200 1.09610 0.0180 Uiso calc R 1.000
    H H32 0.657(3) 0.260(3) 0.9315(18) 0.040(5) Uiso . . 1.000
    H H11 0.301(3) 0.245(3) 0.625(2) 0.048(5) Uiso . . 1.000
    H H21 0.08100 0.09150 0.39160 0.0320 Uiso . . 1.000
    H H31 0.318(3) 0.084(3) 0.233(2) 0.044(5) Uiso . . 1.000
    H H41 0.68070 0.23610 0.36180 0.0360 Uiso calc R 1.000
    H H51 0.67240 0.34010 0.61480 0.0340 Uiso calc R 1.000
    H H11W 0.043(3) 0.660(4) 0.803(2) 0.057(6) Uiso . . 1.000
    H H12W -0.127(4) 0.500(3) 0.835(2) 0.059(6) Uiso . . 1.000
loop_
    _atom_site_aniso_label
    _atom_site_aniso_U_11
    _atom_site_aniso_U_22
    _atom_site_aniso_U_33
    _atom_site_aniso_U_12
    _atom_site_aniso_U_13
    _atom_site_aniso_U_23
    O11 0.0320(5) 0.0168(5) 0.0185(5) 0.0058(4) 0.0047(4) -0.0032(4)
    O12 0.0290(5) 0.0158(5) 0.0174(4) 0.0077(4) 0.0056(4) 0.0024(3)
    O21 0.0257(5) 0.0230(5) 0.0157(5) 0.0135(4) 0.0032(4) 0.0023(4)
    O31 0.0214(5) 0.0149(5) 0.0265(5) 0.0079(4) 0.0113(4) 0.0032(4)
    C1 0.0129(6) 0.0148(6) 0.0174(6) 0.0026(5) 0.0051(4) 0.0001(5)
    C2 0.0185(6) 0.0143(6) 0.0132(6) 0.0058(5) 0.0049(5) 0.0009(5)
    C3 0.0185(6) 0.0136(6) 0.0144(6) 0.0052(5) 0.0054(5) 0.0017(5)
    N11 0.0347(7) 0.0308(7) 0.0175(6) 0.0160(5) 0.0084(5) 0.0031(5)
    N31 0.0379(7) 0.0260(6) 0.0152(6) 0.0116(5) 0.0044(5) 0.0010(5)
    C21 0.0273(7) 0.0304(8) 0.0230(7) 0.0104(6) 0.0043(6) 0.0070(6)
    C41 0.0311(8) 0.0336(8) 0.0301(8) 0.0134(6) 0.0120(6) 0.0064(6)
    C51 0.0286(7) 0.0294(8) 0.0241(7) 0.0085(6) 0.0007(6) 0.0004(6)
    O1W 0.0231(5) 0.0180(5) 0.0325(6) 0.0063(4) 0.0095(4) -0.0005(4)
_geom_special_details
;
Bond distances, angles <i>etc</i>. have been calculated using the rounded
fractional coordinates. All su's are estimated from the variances of the
(full) variance-covariance matrix. The cell e.s.d.'s are taken into account in
the estimation of distances, angles and torsion angles
;
loop_
    _geom_bond_atom_site_label_1
    _geom_bond_atom_site_label_2
    _geom_bond_site_symmetry_1
    _geom_bond_site_symmetry_2
    _geom_bond_distance
    _geom_bond_publ_flag
    O11 C1 . . 1.2465(15) no
    O12 C1 . . 1.2690(15) no
    O21 C2 . . 1.4223(14) no
    O31 C3 . . 1.4293(16) no
    O21 H22 . . 0.87(2) no
    O31 H32 . . 0.83(2) no
    O1W H11W . . 0.87(3) no
    O1W H12W . . 0.86(3) no
    N11 C21 . . 1.3249(17) no
    N11 C51 . . 1.367(2) no
    N31 C21 . . 1.3178(19) no
    N31 C41 . . 1.369(2) no
    N11 H11 . . 0.89(2) no
    N31 H31 . . 0.890(18) no
    C1 C2 . . 1.5341(16) no
    C2 C3 . . 1.5375(18) no
    C3 C3 . 2_667 1.5303(16) no
    C2 H2 . . 1.0000 no
    C3 H3 . . 1.0000 no
    C41 C51 . . 1.345(2) no
    C21 H21 . . 0.9500 no
    C41 H41 . . 0.9500 no
    C51 H51 . . 0.9500 no
loop_
    _geom_angle_atom_site_label_1
    _geom_angle_atom_site_label_2
    _geom_angle_atom_site_label_3
    _geom_angle_site_symmetry_1
    _geom_angle_site_symmetry_2
    _geom_angle_site_symmetry_3
    _geom_angle
    _geom_angle_publ_flag
    C2 O21 H22 . . . 108.6(11) no
    C3 O31 H32 . . . 110.6(13) no
    H11W O1W H12W . . . 111(2) no
    C21 N11 C51 . . . 108.65(12) no
    C21 N31 C41 . . . 108.66(11) no
    C51 N11 H11 . . . 125.3(14) no
    C21 N11 H11 . . . 126.1(14) no
    C41 N31 H31 . . . 123.6(14) no
    C21 N31 H31 . . . 127.7(14) no
    O12 C1 C2 . . . 116.02(10) no
    O11 C1 O12 . . . 124.82(11) no
    O11 C1 C2 . . . 119.16(10) no
    O21 C2 C3 . . . 111.32(10) no
    O21 C2 C1 . . . 110.05(9) no
    C1 C2 C3 . . . 110.45(10) no
    O31 C3 C2 . . . 109.98(9) no
    C2 C3 C3 . . 2_667 112.11(10) no
    O31 C3 C3 . . 2_667 107.52(10) no
    O21 C2 H2 . . . 108.00 no
    C3 C2 H2 . . . 108.00 no
    C1 C2 H2 . . . 108.00 no
    O31 C3 H3 . . . 109.00 no
    C2 C3 H3 . . . 109.00 no
    C3 C3 H3 2_667 . . 109.00 no
    N11 C21 N31 . . . 108.63(13) no
    N31 C41 C51 . . . 107.15(13) no
    N11 C51 C41 . . . 106.92(12) no
    N31 C21 H21 . . . 126.00 no
    N11 C21 H21 . . . 126.00 no
    N31 C41 H41 . . . 126.00 no
    C51 C41 H41 . . . 126.00 no
    N11 C51 H51 . . . 127.00 no
    C41 C51 H51 . . . 127.00 no
loop_
    _geom_torsion_atom_site_label_1
    _geom_torsion_atom_site_label_2
    _geom_torsion_atom_site_label_3
    _geom_torsion_atom_site_label_4
    _geom_torsion_site_symmetry_1
    _geom_torsion_site_symmetry_2
    _geom_torsion_site_symmetry_3
    _geom_torsion_site_symmetry_4
    _geom_torsion
    _geom_torsion_publ_flag
    C21 N11 C51 C41 . . . . -0.42(16) no
    C51 N11 C21 N31 . . . . 0.31(16) no
    C21 N31 C41 C51 . . . . -0.19(16) no
    C41 N31 C21 N11 . . . . -0.08(16) no
    O11 C1 C2 O21 . . . . 5.67(17) no
    O12 C1 C2 O21 . . . . -174.06(11) no
    O12 C1 C2 C3 . . . . 62.63(14) no
    O11 C1 C2 C3 . . . . -117.63(13) no
    O21 C2 C3 O31 . . . . -59.81(13) no
    C1 C2 C3 C3 . . . 2_667 -177.68(10) no
    C1 C2 C3 O31 . . . . 62.76(12) no
    O21 C2 C3 C3 . . . 2_667 59.76(13) no
    O31 C3 C3 O31 . . 2_667 2_667 179.98(12) no
    C2 C3 C3 O31 . . 2_667 2_667 59.01(12) no
    C2 C3 C3 C2 . . 2_667 2_667 -179.98(12) no
    O31 C3 C3 C2 . . 2_667 2_667 -59.01(12) no
    N31 C41 C51 N11 . . . . 0.36(16) no
loop_
    _geom_hbond_atom_site_label_D
    _geom_hbond_atom_site_label_H
    _geom_hbond_atom_site_label_A
    _geom_hbond_site_symmetry_A
    _geom_hbond_distance_DH
    _geom_hbond_distance_HA
    _geom_hbond_distance_DA
    _geom_hbond_angle_DHA
    _geom_hbond_publ_flag
    N11 H11 O21 . 0.89(2) 1.84(2) 2.7311(15) 175.9(19) yes
    N31 H31 O12 1_554 0.890(18) 1.795(19) 2.6810(14) 174(2) yes
    O21 H22 O1W . 0.87(2) 1.76(2) 2.6324(15) 177(2) yes
    O31 H32 O12 2_657 0.83(2) 1.89(2) 2.7104(13) 170.9(16) yes
    O1W H11W O11 1_565 0.87(3) 1.82(3) 2.6799(14) 170.9(18) yes
    O1W H12W O31 1_455 0.86(3) 1.94(3) 2.7763(15) 164.4(19) yes
    C21 H21 O11 2_556 0.95 2.32 3.0935(17) 138 no
    C41 H41 O11 2_656 0.95 2.42 3.2273(18) 142 no
    C51 H51 O1W 1_655 0.95 2.34 3.2827(18) 173 no
