# Supplementary material for: Bis(imidazolium) galacta­rate dihydrate
Source: Acta Crystallogr Sect E Struct Rep Online. 2010 Aug 25;66(Pt 9):o2399. doi: 10.1107/S1600536810033532 (PMC3008094; doi:10.1107/S1600536810033532)
Supplement: Supplementary file 2 [file e-66-o2399-Isup2.hkl]

#
# h,k,l, Fc-squared, Fo-squared, sigma(Fo-squared) and status flag
#
data_I
_shelx_title ' gs10gs22 in P-1'
_shelx_refln_list_code          4
_shelx_F_calc_maximum       58.27
_exptl_crystal_F_000       202.00
_reflns_d_resolution_high  0.8114
 
loop_
 _symmetry_equiv_pos_as_xyz
 'x, y, z'
 '-x, -y, -z'
 
_cell_length_a     6.9184
_cell_length_b     7.1336
_cell_length_c     9.3652
_cell_angle_alpha  92.000
_cell_angle_beta  100.559
_cell_angle_gamma 109.835
 
_shelx_F_squared_multiplier     1.000
 
loop_
 _refln_index_h
 _refln_index_k
 _refln_index_l
 _refln_F_squared_calc
 _refln_F_squared_meas
 _refln_F_squared_sigma
 _refln_observed_status
   2   0   0      837.57      812.83      3.31 o
   3   0   0        5.57        6.02      0.51 o
   4   0   0      155.18      161.08      1.63 o
   5   0   0      135.75      131.46      1.64 o
   6   0   0        0.53        0.47      0.57 o
   7   0   0       32.42       36.19      1.62 o
  -8   1   0       10.30       12.68      1.66 o
  -7   1   0        1.06        1.32      0.82 o
  -6   1   0        0.15        1.09      0.53 o
  -5   1   0        5.11        5.54      0.48 o
  -4   1   0      122.59      133.08      1.35 o
  -3   1   0      856.34      897.37      4.28 o
  -2   1   0     1412.40     1356.65     17.00 o
  -1   1   0      680.29      624.77      3.89 o
   1   1   0      787.87      744.67      2.17 o
   2   1   0     2765.25     2447.91     11.26 o
   3   1   0      155.77      177.44      1.79 o
   4   1   0        4.99        6.68      0.57 o
   5   1   0        1.24        0.93      0.39 o
   6   1   0      113.05      109.43      2.29 o
   7   1   0        0.28        0.26      1.11 o
  -8   2   0        0.01        0.11      1.29 o
  -7   2   0       41.87       36.53      1.52 o
  -6   2   0       29.55       29.93      0.90 o
  -5   2   0       62.51       64.92      1.31 o
  -4   2   0      560.35      565.14      8.59 o
  -3   2   0      117.84      126.79      1.16 o
  -2   2   0     1028.99     1017.15      2.86 o
  -1   2   0     2067.54     1841.00     19.00 o
   0   2   0      174.00      149.14      3.06 o
   1   2   0      434.57      462.60      3.61 o
   2   2   0      557.54      556.61      2.64 o
   3   2   0        9.60        9.19      0.60 o
   4   2   0        6.47        7.56      0.66 o
   5   2   0       16.98       15.28      1.46 o
   6   2   0       13.89       12.10      1.34 o
  -8   3   0        1.35        0.75      0.90 o
  -7   3   0        1.02        0.81      0.84 o
  -6   3   0       66.98       66.21      1.27 o
  -5   3   0      147.65      154.94      1.47 o
  -4   3   0       20.08       16.76      0.53 o
  -3   3   0        8.94        8.18      0.49 o
  -2   3   0      549.00      537.40      3.65 o
  -1   3   0      823.52      884.23      4.30 o
   0   3   0      221.65      202.92      5.27 o
   1   3   0       57.74       57.01      1.37 o
   2   3   0       53.58       50.68      1.35 o
   3   3   0      392.90      400.65      3.88 o
   4   3   0        8.27        6.99      1.22 o
   5   3   0       42.55       38.29      1.60 o
   6   3   0        0.13        0.99      1.14 o
  -8   4   0       28.96       30.25      1.50 o
  -7   4   0       40.41       39.99      1.39 o
  -6   4   0       61.94       62.89      1.57 o
  -5   4   0        1.25        1.21      0.36 o
  -4   4   0       42.83       40.41      0.66 o
  -3   4   0        5.01        7.83      0.63 o
  -2   4   0        0.21        0.05      0.49 o
  -1   4   0        2.39        1.13      0.49 o
   0   4   0       75.13       77.40      1.79 o
   1   4   0      211.80      203.76      2.84 o
   2   4   0       74.52       69.44      1.55 o
   3   4   0       25.23       26.81      1.73 o
   4   4   0      116.84      109.99      4.87 o
   5   4   0        0.53        0.93      0.90 o
  -8   5   0       50.54       53.02      1.99 o
  -7   5   0       12.69       11.85      1.15 o
  -6   5   0       15.92       17.62      1.13 o
  -5   5   0      123.57      122.75      2.29 o
  -4   5   0      101.83      105.91      1.62 o
  -3   5   0       85.25       84.67      1.42 o
  -2   5   0        0.25        0.52      0.58 o
  -1   5   0      202.37      198.53      2.34 o
   0   5   0        6.84        5.88      0.95 o
   1   5   0       74.63       72.05      2.01 o
   2   5   0       14.57       13.95      1.00 o
   3   5   0        1.05        1.29      1.16 o
   4   5   0       11.73       11.20      1.21 o
  -7   6   0        6.93        6.41      1.00 o
  -6   6   0       83.54       90.25      2.27 o
  -5   6   0        5.43        5.44      0.93 o
  -4   6   0        0.10        0.29      0.54 o
  -3   6   0       64.00       58.61      1.35 o
  -2   6   0        0.88        1.00      0.66 o
  -1   6   0      105.02      107.90      1.98 o
   0   6   0        4.08        3.51      1.00 o
   1   6   0      142.42      153.44      3.13 o
   2   6   0        0.20       -0.20      1.12 o
   3   6   0       14.20       13.47      1.69 o
  -7   7   0       13.54       14.54      1.30 o
  -6   7   0        8.12        7.80      1.33 o
  -5   7   0        0.05        0.12      0.82 o
  -4   7   0        6.71        7.54      0.73 o
  -3   7   0        2.51        4.06      0.66 o
  -2   7   0        0.16       -0.08      0.89 o
  -1   7   0        0.10        0.51      0.92 o
   0   7   0        2.58        2.13      0.74 o
   1   7   0       10.26       10.80      1.48 o
   2   7   0       34.37       39.24      2.35 o
  -5   8   0       27.61       26.59      1.90 o
  -4   8   0       54.18       52.14      2.35 o
  -3   8   0       14.42       12.64      1.13 o
  -2   8   0        2.67        3.42      1.25 o
  -1   8   0        6.02        5.84      1.24 o
   0   8   0       22.78       26.28      2.03 o
   0  -8   1       11.00        9.44      1.46 o
   1  -8   1       89.15       86.97      2.93 o
   2  -8   1        2.22        2.40      1.17 o
   3  -8   1       34.78       26.24      1.80 o
   4  -8   1        4.85        4.65      1.16 o
   5  -8   1       22.12       21.53      1.78 o
  -2  -7   1        2.60        2.96      1.33 o
  -1  -7   1       54.45       54.00      2.24 o
   0  -7   1       10.81       10.08      1.31 o
   1  -7   1        0.02        0.28      1.03 o
   2  -7   1       50.00       38.85      1.88 o
   3  -7   1       47.37       42.72      1.59 o
   4  -7   1       14.22       15.25      1.08 o
   5  -7   1       70.46       63.99      2.49 o
   6  -7   1       78.53       76.14      3.68 o
  -3  -6   1       10.77       10.62      1.66 o
  -2  -6   1       10.61       10.70      1.03 o
  -1  -6   1       43.55       43.35      2.64 o
   0  -6   1       10.51        7.58      0.75 o
   1  -6   1      216.67      216.69      3.32 o
   2  -6   1       24.33       21.90      1.00 o
   3  -6   1       90.34       92.27      1.62 o
   4  -6   1       58.58       54.29      1.31 o
   5  -6   1       43.28       42.29      1.23 o
   6  -6   1        8.32        8.14      1.02 o
   7  -6   1        2.58        2.91      0.95 o
  -4  -5   1        2.65        3.42      1.28 o
  -3  -5   1       47.79       51.80      2.49 o
  -2  -5   1      214.36      201.81      3.40 o
  -1  -5   1        2.05        2.55      0.89 o
   0  -5   1       50.47       48.02      1.70 o
   1  -5   1        5.25        6.23      0.61 o
   2  -5   1        4.14        4.27      0.53 o
   3  -5   1       42.12       38.84      1.12 o
   4  -5   1       45.77       43.39      1.13 o
   5  -5   1       89.00       84.87      2.43 o
   6  -5   1        8.32        7.34      0.97 o
   7  -5   1       17.92       18.03      1.30 o
  -5  -4   1        0.00        0.66      1.13 o
  -4  -4   1       35.60       39.55      2.08 o
  -3  -4   1        2.17        3.02      0.73 o
  -2  -4   1       82.25       81.51      2.13 o
  -1  -4   1        9.78       13.44      3.77 o
   0  -4   1      174.49      173.87      4.88 o
   1  -4   1      816.19      822.64      3.89 o
   2  -4   1     1269.62     1263.53      7.16 o
   3  -4   1       38.76       36.78      0.91 o
   4  -4   1       11.44       10.34      0.65 o
   5  -4   1       94.67       92.40      1.30 o
   6  -4   1        0.80        1.39      0.52 o
   7  -4   1        0.88        0.34      0.70 o
   8  -4   1       24.48       26.69      1.34 o
  -6  -3   1       19.19       14.83      1.25 o
  -5  -3   1       58.44       58.35      2.34 o
  -4  -3   1        1.57        1.78      0.67 o
  -3  -3   1        1.00        1.98      0.63 o
  -2  -3   1      901.30      902.49      7.48 o
  -1  -3   1        0.77        1.09      0.66 o
   0  -3   1     3395.05     2992.88     54.07 o
   1  -3   1       24.73       30.34      0.88 o
   2  -3   1      122.52      127.02      2.27 o
   3  -3   1        3.64        5.45      0.55 o
   4  -3   1      121.99      124.63      1.08 o
   5  -3   1       16.96       16.35      0.63 o
   6  -3   1      152.35      145.20      1.98 o
   7  -3   1        1.56        0.72      0.85 o
   8  -3   1        0.31        0.73      1.21 o
  -7  -2   1        2.53        3.23      1.02 o
  -6  -2   1        0.02        0.73      0.97 o
  -5  -2   1      168.21      158.89      3.30 o
  -4  -2   1        0.05        0.37      0.39 o
  -3  -2   1       70.93       66.20      1.08 o
  -2  -2   1       79.48       81.39      1.56 o
  -1  -2   1        0.00        0.43      0.36 o
   2  -2   1      707.87      685.73      2.59 o
   3  -2   1       12.41       14.74      0.37 o
   4  -2   1       41.03       42.30      0.84 o
   5  -2   1        4.65        4.99      0.53 o
   6  -2   1        4.66        4.48      0.58 o
   7  -2   1       93.66       92.85      2.70 o
   8  -2   1        4.88        5.27      2.08 o
  -7  -1   1        0.00        0.18      0.90 o
  -6  -1   1        0.53        2.08      0.73 o
  -5  -1   1      247.09      241.62      3.22 o
  -4  -1   1      345.52      352.09      5.37 o
  -3  -1   1       28.21       34.71      1.05 o
  -2  -1   1      795.41      794.08      5.64 o
  -1  -1   1      263.59      261.34      1.33 o
   0  -1   1      133.43      119.59      1.01 o
   1  -1   1       32.01       36.58      0.51 o
   2  -1   1       78.11       73.05      0.60 o
   3  -1   1       48.83       57.76      0.86 o
   4  -1   1       27.17       35.83      0.80 o
   5  -1   1      144.55      149.25      2.06 o
   6  -1   1       87.34       77.85      1.72 o
   7  -1   1       98.85       92.26      2.30 o
  -7   0   1       13.93       16.51      1.21 o
  -6   0   1        0.02        0.16      0.44 o
  -5   0   1        0.03        0.14      0.47 o
  -4   0   1     1106.69     1132.85      5.04 o
  -3   0   1       85.53       89.66      1.09 o
  -2   0   1     1707.57     1539.34     26.95 o
  -1   0   1        0.14        4.58      0.38 o
   1   0   1      597.65      608.55      4.01 o
   2   0   1       23.22       20.00      0.80 o
   3   0   1      375.38      385.64      2.17 o
   4   0   1       27.00       25.49      0.92 o
   5   0   1        1.72        2.26      0.46 o
   6   0   1        9.63        8.05      0.82 o
   7   0   1        0.00        0.61      1.09 o
  -8   1   1        2.25        1.92      1.35 o
  -7   1   1        2.58        1.72      0.64 o
  -6   1   1      432.81      415.42      3.08 o
  -5   1   1      173.93      183.55      1.64 o
  -4   1   1        0.16        1.84      0.48 o
  -3   1   1      157.06      155.61      1.16 o
  -2   1   1     1416.24     1335.56     27.05 o
  -1   1   1        3.17        4.92      0.37 o
   0   1   1        7.66        4.84      0.27 o
   1   1   1      481.05      488.64      3.57 o
   2   1   1      874.09      860.40      4.55 o
   3   1   1        0.17        0.91      0.18 o
   4   1   1      168.55      177.10      1.43 o
   5   1   1       71.52       63.84      2.03 o
   6   1   1       28.71       22.07      1.22 o
   7   1   1        6.32        9.93      2.23 o
  -8   2   1       16.39       14.49      1.72 o
  -7   2   1       22.07       24.54      1.33 o
  -6   2   1        0.10        0.45      0.57 o
  -5   2   1       27.71       29.67      0.89 o
  -4   2   1      455.23      463.20      2.61 o
  -3   2   1      362.65      344.70      3.55 o
  -2   2   1      132.54      138.19      0.70 o
  -1   2   1       72.31       69.86      0.69 o
   0   2   1       20.32       20.70      0.78 o
   1   2   1        5.67        6.20      0.36 o
   2   2   1      197.67      204.57      2.67 o
   3   2   1        0.32        0.77      0.20 o
   4   2   1       28.24       33.42      2.87 o
   5   2   1       27.27       31.36      1.74 o
   6   2   1       28.88       28.63      3.65 o
  -8   3   1       25.84       23.21      1.43 o
  -7   3   1       20.26       18.73      1.19 o
  -6   3   1      182.45      178.28      2.83 o
  -5   3   1      208.43      203.37      1.49 o
  -4   3   1      130.47      132.77      1.51 o
  -3   3   1      156.77      174.78      0.90 o
  -2   3   1      466.26      457.23      2.08 o
  -1   3   1     2749.40     2746.95     45.35 o
   0   3   1      115.17      117.89      1.76 o
   1   3   1       12.64       11.26      0.74 o
   2   3   1        0.95        0.86      0.26 o
   3   3   1        0.74        0.76      0.39 o
   4   3   1       15.71       17.39      1.22 o
   5   3   1        6.46        6.85      1.22 o
   6   3   1        3.97        2.24      1.18 o
  -8   4   1       13.80       14.78      1.27 o
  -7   4   1       21.11       21.65      1.28 o
  -6   4   1      118.70      118.68      2.39 o
  -5   4   1       64.07       67.00      2.65 o
  -4   4   1      409.47      392.74      4.18 o
  -3   4   1       40.00       37.69      0.99 o
  -2   4   1       82.13       94.24      1.81 o
  -1   4   1       37.70       40.85      1.09 o
   0   4   1      125.04      126.19      2.20 o
   1   4   1      504.86      499.21      5.06 o
   2   4   1      444.49      446.25      3.53 o
   3   4   1       23.83       20.43      1.32 o
   4   4   1       93.61       90.74      2.38 o
   5   4   1        0.68        0.89      1.07 o
  -8   5   1       20.89       20.87      1.65 o
  -7   5   1       38.02       38.31      1.68 o
  -6   5   1        0.02        0.25      0.74 o
  -5   5   1       50.77       46.53      1.57 o
  -4   5   1       17.51       17.22      0.59 o
  -3   5   1       37.33       36.38      0.85 o
  -2   5   1       26.64       25.96      0.81 o
  -1   5   1        0.00        0.48      0.58 o
   0   5   1        7.30        8.71      0.82 o
   1   5   1      343.40      337.56      3.43 o
   2   5   1       43.14       44.08      1.69 o
   3   5   1        2.22        2.33      0.97 o
   4   5   1      117.93      126.90      2.98 o
  -7   6   1        0.32        0.12      0.85 o
  -6   6   1        0.17        0.71      0.76 o
  -5   6   1       13.70       11.89      1.06 o
  -4   6   1       72.75       73.58      1.85 o
  -3   6   1      245.47      248.52      2.26 o
  -2   6   1       63.08       66.05      1.43 o
  -1   6   1        0.11        0.48      0.70 o
   0   6   1       42.21       43.81      1.51 o
   1   6   1       16.78       16.46      0.97 o
   2   6   1        0.36        1.00      1.00 o
   3   6   1      116.95      120.61      3.98 o
  -7   7   1        5.63        6.71      1.13 o
  -6   7   1       12.22       12.74      1.20 o
  -5   7   1       64.08       62.04      1.96 o
  -4   7   1        0.16        0.21      0.76 o
  -3   7   1        0.84        0.37      0.54 o
  -2   7   1       37.32       46.04      1.31 o
  -1   7   1        0.02        0.62      0.57 o
   0   7   1       10.96       10.81      0.80 o
   1   7   1        1.10        2.05      0.93 o
   2   7   1       32.61       37.26      1.88 o
  -5   8   1       35.41       36.40      2.17 o
  -4   8   1        2.09        3.79      1.20 o
  -3   8   1        0.02        0.69      1.01 o
  -2   8   1        0.20        0.96      0.72 o
  -1   8   1       62.21       65.52      2.12 o
   0   8   1       43.34       50.94      2.02 o
   0  -8   2        6.32        6.36      1.26 o
   1  -8   2       55.10       52.32      3.70 o
   2  -8   2       23.46       23.60      1.76 o
   3  -8   2       27.83       29.50      1.92 o
   4  -8   2        1.87        1.47      0.90 o
   5  -8   2       55.01       61.60      2.22 o
  -2  -7   2       67.68       63.19      3.89 o
  -1  -7   2        3.88        3.99      1.11 o
   0  -7   2        1.04        2.91      1.07 o
   1  -7   2       22.93       27.54      1.75 o
   2  -7   2       27.76       29.34      3.66 o
   3  -7   2       18.15       16.15      1.36 o
   4  -7   2        1.24        1.40      0.76 o
   5  -7   2       21.45       20.68      1.65 o
   6  -7   2        0.40        0.98      1.12 o
  -3  -6   2       26.74       28.33      2.05 o
  -2  -6   2       56.11       57.37      1.85 o
  -1  -6   2       12.94       10.66      1.29 o
   0  -6   2       39.04       35.99      1.76 o
   1  -6   2       43.26       41.45      2.82 o
   2  -6   2       84.18       96.22      8.91 o
   3  -6   2        0.31        0.31      0.55 o
   4  -6   2       50.08       46.97      1.25 o
   5  -6   2        0.08        0.37      0.56 o
   6  -6   2       60.65       66.29      1.97 o
   7  -6   2       24.57       26.06      1.51 o
  -4  -5   2       23.05       23.50      1.89 o
  -3  -5   2       12.85       12.78      1.39 o
  -2  -5   2        1.53        2.26      0.88 o
  -1  -5   2        6.97        7.61      1.08 o
   0  -5   2      604.73      595.36      3.59 o
   1  -5   2       44.26       43.79      0.80 o
   2  -5   2        0.04        0.22      0.44 o
   3  -5   2        0.52        1.03      0.46 o
   4  -5   2        6.63        8.00      0.83 o
   5  -5   2        1.23        0.85      0.54 o
   6  -5   2      213.63      202.76      3.19 o
   7  -5   2      169.72      169.07      2.71 o
  -5  -4   2        2.62        3.01      1.23 o
  -4  -4   2        5.99        6.58      0.85 o
  -3  -4   2        9.41        6.94      1.28 o
  -2  -4   2      147.29      138.86      3.03 o
  -1  -4   2        0.17        0.65      0.62 o
   0  -4   2        4.54        4.43      0.42 o
   1  -4   2      390.20      380.03      4.17 o
   2  -4   2        0.58        1.47      0.46 o
   3  -4   2        0.12        0.85      0.43 o
   4  -4   2       34.79       34.17      0.87 o
   5  -4   2        3.58        2.99      0.47 o
   6  -4   2        0.66        0.73      0.47 o
   7  -4   2        1.59        1.18      0.75 o
  -6  -3   2        4.44        3.83      1.20 o
  -5  -3   2       41.02       35.45      1.91 o
  -4  -3   2      557.06      541.51      5.73 o
  -3  -3   2        0.09        0.21      0.72 o
  -2  -3   2       89.30       79.57      4.29 o
  -1  -3   2       58.36       64.77      0.99 o
   0  -3   2      166.79      167.98      2.58 o
   1  -3   2        4.90        6.13      0.38 o
   2  -3   2     1137.05     1138.86      3.95 o
   3  -3   2        3.24        5.17      0.48 o
   4  -3   2      165.03      174.76      1.74 o
   5  -3   2       37.73       41.38      0.95 o
   6  -3   2       15.69       13.88      0.69 o
   7  -3   2      192.13      187.65      3.81 o
  -7  -2   2       13.29       16.09      1.35 o
  -6  -2   2       43.50       41.09      1.62 o
  -5  -2   2       30.16       29.26      0.96 o
  -4  -2   2       23.79       25.60      0.87 o
  -3  -2   2      174.51      175.22      2.40 o
  -2  -2   2      323.04      321.80      7.52 o
  -1  -2   2      121.23      119.70      1.41 o
   0  -2   2      473.58      448.69      5.26 o
   1  -2   2      272.43      254.20      1.10 o
   2  -2   2      216.22      208.82      1.41 o
   3  -2   2       49.58       49.56      0.76 o
   4  -2   2      239.06      244.73      2.17 o
   5  -2   2       26.06       26.93      0.93 o
   6  -2   2       79.45       77.59      1.72 o
   7  -2   2        1.39        1.49      0.79 o
  -7  -1   2       44.06       45.01      1.77 o
  -6  -1   2       54.07       49.34      1.06 o
  -5  -1   2        0.60        0.54      0.49 o
  -4  -1   2       54.00       51.34      1.12 o
  -3  -1   2      182.39      200.19      1.78 o
  -2  -1   2        0.04        0.56      0.31 o
  -1  -1   2      268.40      275.97      1.17 o
   0  -1   2      384.68      372.42      1.77 o
   2  -1   2       94.21       83.08      0.94 o
   3  -1   2       12.61       11.85      0.59 o
   4  -1   2      181.38      191.67      2.01 o
   5  -1   2       21.89       21.09      0.76 o
   6  -1   2       31.94       30.05      1.64 o
   7  -1   2        1.62        2.92      1.11 o
  -8   0   2       90.25       84.20      3.23 o
  -7   0   2        0.44       -0.38      0.89 o
  -6   0   2      112.50      113.14      1.83 o
  -5   0   2      228.00      230.71      1.90 o
  -4   0   2      315.72      324.98      2.32 o
  -3   0   2      473.10      470.07      3.34 o
  -2   0   2      799.97      777.35      4.69 o
   0   0   2      435.87      405.52      1.56 o
   1   0   2      776.03      769.40      4.97 o
   2   0   2      247.21      260.58      1.98 o
   3   0   2      196.88      212.07      1.30 o
   4   0   2        7.56        5.69      0.35 o
   5   0   2       43.37       42.94      1.33 o
   6   0   2       26.76       27.82      1.24 o
   7   0   2        0.92        0.65      1.09 o
  -8   1   2       28.48       27.06      1.60 o
  -7   1   2        0.29        0.62      0.68 o
  -6   1   2      498.97      483.32      4.60 o
  -5   1   2       77.41       73.10      1.19 o
  -4   1   2      600.46      614.33      3.99 o
  -3   1   2        3.12        4.87      0.27 o
  -2   1   2      388.08      386.58      8.57 o
  -1   1   2       80.68       82.01      0.54 o
   0   1   2     1608.17     1510.21     17.61 o
   1   1   2      780.94      709.10     19.66 o
   2   1   2      279.67      279.44      3.07 o
   3   1   2      341.42      329.81      3.74 o
   4   1   2       10.72       10.28      1.06 o
   5   1   2       14.11       16.24      1.29 o
   6   1   2        0.69        1.85      0.76 o
   7   1   2        3.32        4.34      1.24 o
  -8   2   2       23.96       27.19      1.51 o
  -7   2   2        1.71        2.76      0.83 o
  -6   2   2        1.41        2.11      0.81 o
  -5   2   2        2.57        2.57      0.27 o
  -4   2   2      152.40      159.07      2.31 o
  -3   2   2      290.05      325.24      2.42 o
  -2   2   2        0.18        0.77      0.26 o
  -1   2   2      297.88      305.51      1.23 o
   0   2   2       83.63       85.77      0.83 o
   1   2   2      132.79      149.63      0.92 o
   2   2   2      581.65      593.52      4.97 o
   3   2   2        4.55        7.76      1.00 o
   4   2   2      100.53      109.18      7.34 o
   5   2   2       43.59       48.93      2.07 o
   6   2   2       59.52       62.01      3.53 o
  -8   3   2       27.94       25.67      1.52 o
  -7   3   2       11.31       10.26      1.07 o
  -6   3   2        1.76        2.62      1.04 o
  -5   3   2       73.07       65.60      1.62 o
  -4   3   2      219.69      239.14      3.36 o
  -3   3   2      459.91      475.23      3.76 o
  -2   3   2       39.90       44.46      0.78 o
  -1   3   2       85.08       85.66      0.91 o
   0   3   2      207.11      207.45      1.75 o
   1   3   2      206.54      203.65      2.65 o
   2   3   2       21.13       18.35      0.85 o
   3   3   2      142.92      145.17      3.15 o
   4   3   2       80.13       77.15      3.91 o
   5   3   2        0.76        2.01      1.10 o
  -8   4   2       20.60       20.78      1.36 o
  -7   4   2       43.42       45.21      2.29 o
  -6   4   2       30.29       30.63      1.36 o
  -5   4   2        1.38        1.65      0.72 o
  -4   4   2       23.10       20.39      0.47 o
  -3   4   2      297.22      298.95      2.06 o
  -2   4   2      125.07      125.31      1.18 o
  -1   4   2       14.41       14.62      0.59 o
   0   4   2       77.88       73.94      1.41 o
   1   4   2        0.58        1.05      0.43 o
   2   4   2      272.39      279.05      3.50 o
   3   4   2       21.68       19.35      1.32 o
   4   4   2        1.95        2.91      1.17 o
   5   4   2        0.00       -0.10      1.09 o
  -8   5   2       13.72       13.50      1.26 o
  -7   5   2        0.41        0.27      0.82 o
  -6   5   2       11.78       11.97      1.10 o
  -5   5   2      213.30      214.12      3.10 o
  -4   5   2       86.05       82.45      1.13 o
  -3   5   2       63.65       63.87      0.96 o
  -2   5   2      243.91      242.44      2.14 o
  -1   5   2      279.00      279.37      2.26 o
   0   5   2      110.00       99.48      1.62 o
   1   5   2      110.61      111.23      2.60 o
   2   5   2        2.13        1.41      0.90 o
   3   5   2        9.90       10.63      1.17 o
   4   5   2      120.40      136.88      3.85 o
  -7   6   2      101.11       98.10      3.20 o
  -6   6   2        0.16        0.26      0.85 o
  -5   6   2        8.56        8.27      1.03 o
  -4   6   2        7.41        7.35      0.91 o
  -3   6   2        6.85        7.14      0.62 o
  -2   6   2        6.18        7.72      0.63 o
  -1   6   2       62.38       55.87      1.32 o
   0   6   2        2.12        2.14      0.60 o
   1   6   2       30.60       29.96      1.47 o
   2   6   2        8.10        8.03      1.19 o
   3   6   2        1.80        1.11      1.06 o
  -7   7   2        4.73        6.13      1.12 o
  -6   7   2       65.09       68.30      2.17 o
  -5   7   2       14.56       17.87      1.24 o
  -4   7   2       16.96       17.43      1.20 o
  -3   7   2       62.41       57.00      1.55 o
  -2   7   2        6.83        4.64      0.64 o
  -1   7   2       63.70       61.15      1.37 o
   0   7   2        0.03       -0.02      0.93 o
   1   7   2       96.40      102.74      2.68 o
  -5   8   2        5.85        6.17      1.13 o
  -4   8   2       54.66       63.77      2.02 o
  -3   8   2        0.02        0.33      0.99 o
  -2   8   2       38.59       40.09      1.40 o
  -1   8   2        0.02        0.05      0.91 o
   0  -8   3       33.21       33.72      3.52 o
   1  -8   3       11.18        9.03      1.45 o
   2  -8   3        0.11        0.58      1.11 o
   3  -8   3        2.45        1.41      1.02 o
   4  -8   3       11.87       11.45      1.19 o
  -2  -7   3        6.80        7.42      1.33 o
  -1  -7   3        6.67        6.54      1.32 o
   0  -7   3        2.10        1.89      1.07 o
   1  -7   3       59.77       50.44      2.19 o
   2  -7   3       28.85       30.97      1.81 o
   3  -7   3       16.48       16.06      1.48 o
   4  -7   3       14.96       16.94      1.19 o
   5  -7   3       58.69       54.90      1.85 o
   6  -7   3       38.78       37.23      2.12 o
  -3  -6   3        0.91        0.49      0.95 o
  -2  -6   3        2.13        3.25      1.12 o
  -1  -6   3       71.20       64.32      2.31 o
   0  -6   3       41.54       40.46      1.90 o
   1  -6   3       53.47       51.54      2.07 o
   2  -6   3      551.36      532.73      5.88 o
   3  -6   3       11.24       10.61      0.93 o
   4  -6   3       65.15       61.37      1.76 o
   5  -6   3        1.79        1.64      0.71 o
   6  -6   3       15.90       16.54      1.70 o
   7  -6   3      145.61      153.46      5.17 o
  -4  -5   3       26.07       26.45      2.51 o
  -3  -5   3        9.43        8.95      1.16 o
  -2  -5   3       12.89       13.56      1.31 o
  -1  -5   3       77.57       74.80      2.61 o
   0  -5   3        6.70        6.50      1.06 o
   1  -5   3       11.62       12.46      1.15 o
   2  -5   3      448.35      436.94      3.09 o
   3  -5   3      125.63      130.11      3.32 o
   4  -5   3      495.19      485.91      3.54 o
   5  -5   3        8.35        7.90      0.64 o
   6  -5   3       21.85       22.47      0.84 o
   7  -5   3        6.74        5.95      0.99 o
  -5  -4   3        1.99        3.29      1.26 o
  -4  -4   3        0.03        0.62      0.87 o
  -3  -4   3        6.53        5.89      0.84 o
  -2  -4   3        0.24       -0.04      0.84 o
  -1  -4   3        0.92        1.02      0.34 o
   0  -4   3      261.13      262.87      5.73 o
   1  -4   3      829.02      817.18      9.19 o
   2  -4   3       42.69       47.74      1.21 o
   3  -4   3       38.57       39.44      0.84 o
   4  -4   3        2.73        3.15      0.49 o
   5  -4   3        9.13        9.06      0.54 o
   6  -4   3       57.33       61.61      1.49 o
   7  -4   3        0.42        0.55      0.85 o
  -6  -3   3        6.26        6.46      1.05 o
  -5  -3   3       26.06       27.28      1.12 o
  -4  -3   3      121.32      120.82      2.14 o
  -3  -3   3      152.27      159.48      3.98 o
  -2  -3   3       24.82       26.95      0.88 o
  -1  -3   3        7.92        8.05      0.33 o
   0  -3   3      123.96      126.91      3.09 o
   1  -3   3        4.60        5.79      0.46 o
   2  -3   3      126.67      131.43      1.58 o
   3  -3   3        3.61        2.30      0.58 o
   4  -3   3        0.28        0.71      0.43 o
   5  -3   3      209.55      209.06      1.94 o
   6  -3   3        0.71        1.21      0.53 o
   7  -3   3        1.72        2.45      0.71 o
  -7  -2   3       20.94       23.63      1.25 o
  -6  -2   3      211.98      206.41      3.23 o
  -5  -2   3       12.12       14.35      0.74 o
  -4  -2   3        5.67        6.71      0.65 o
  -3  -2   3       17.77       15.56      0.59 o
  -2  -2   3      114.01      117.75      1.26 o
  -1  -2   3      496.60      491.97      2.22 o
   0  -2   3       93.16       88.02      1.64 o
   1  -2   3      197.74      220.33      1.46 o
   2  -2   3      406.60      433.39      3.98 o
   3  -2   3       75.06       72.43      1.05 o
   4  -2   3       54.25       55.86      1.15 o
   5  -2   3       19.70       20.49      0.99 o
   6  -2   3       67.67       62.36      2.12 o
   7  -2   3        3.97        5.66      1.10 o
  -7  -1   3       24.99       34.75      2.07 o
  -6  -1   3       12.47       12.86      0.64 o
  -5  -1   3       60.83       56.09      1.26 o
  -4  -1   3      164.38      170.65      2.19 o
  -3  -1   3      135.39      135.00      1.52 o
  -2  -1   3      279.22      288.42      1.85 o
  -1  -1   3      278.84      291.85      2.45 o
   0  -1   3       24.18       24.50      0.53 o
   1  -1   3      246.56      228.61      1.62 o
   2  -1   3      152.83      150.54      1.83 o
   3  -1   3       53.90       54.07      0.96 o
   4  -1   3        0.19        0.49      0.37 o
   5  -1   3        0.00       -0.06      0.42 o
   6  -1   3       11.65       11.59      1.31 o
   7  -1   3        0.37        0.77      0.86 o
  -8   0   3       20.65       21.73      1.52 o
  -7   0   3        3.28        3.97      0.75 o
  -6   0   3        0.02        0.18      0.46 o
  -5   0   3      349.86      350.46      3.65 o
  -4   0   3       39.01       41.52      0.83 o
  -3   0   3        1.09        1.38      0.33 o
  -2   0   3       10.98       11.40      0.39 o
  -1   0   3       48.68       36.20      0.46 o
   0   0   3       55.03       51.77      0.71 o
   1   0   3     1123.26     1132.15      4.11 o
   2   0   3       38.26       43.05      0.57 o
   3   0   3       72.07       74.64      1.08 o
   4   0   3      128.10      121.83      1.45 o
   5   0   3       20.34       18.67      1.08 o
   6   0   3       21.71       20.42      1.14 o
   7   0   3        0.87        0.73      1.06 o
  -8   1   3      103.77      100.65      2.57 o
  -7   1   3       20.33       19.37      1.06 o
  -6   1   3       58.07       59.16      1.79 o
  -5   1   3       50.25       52.65      1.18 o
  -4   1   3        7.70       11.65      0.36 o
  -3   1   3     1379.50     1416.13      5.29 o
  -2   1   3       19.58       21.21      0.46 o
  -1   1   3        9.05        6.24      0.26 o
   0   1   3      740.76      709.28      6.33 o
   1   1   3       53.70       62.11      0.65 o
   2   1   3       76.80       86.39      1.89 o
   3   1   3      611.35      598.08     12.01 o
   4   1   3        7.92        8.76      1.07 o
   5   1   3       29.66       27.13      1.24 o
   6   1   3        0.01        0.40      0.71 o
  -8   2   3        0.27        0.82      0.86 o
  -7   2   3        5.15        4.27      0.95 o
  -6   2   3        2.32        2.62      0.94 o
  -5   2   3      164.44      168.06      3.07 o
  -4   2   3       65.48       77.57      1.20 o
  -3   2   3      326.72      342.73      2.37 o
  -2   2   3      545.87      559.23      2.64 o
  -1   2   3      133.39      144.60      1.36 o
   0   2   3        2.65        2.10      0.29 o
   1   2   3      326.89      355.09      1.58 o
   2   2   3       82.35       82.47      2.84 o
   3   2   3        2.74        5.57      1.01 o
   4   2   3        0.10        0.16      0.89 o
   5   2   3        2.22        2.12      1.00 o
   6   2   3        0.28        0.12      0.84 o
  -8   3   3        0.03        0.25      0.99 o
  -7   3   3       82.00       77.70      2.57 o
  -6   3   3       83.91       76.74      3.08 o
  -5   3   3       83.68       81.26      2.49 o
  -4   3   3       34.86       32.99      0.76 o
  -3   3   3      106.15      108.49      2.33 o
  -2   3   3       44.08       45.33      0.72 o
  -1   3   3     1058.32     1069.51      6.83 o
   0   3   3       95.46       91.60      1.37 o
   1   3   3      129.96      124.74      1.36 o
   2   3   3       68.38       66.69      2.10 o
   3   3   3       39.35       36.79      3.22 o
   4   3   3       53.81       57.09      5.59 o
   5   3   3       51.13       55.39      2.46 o
  -8   4   3       13.92       14.96      1.32 o
  -7   4   3      168.63      159.67      3.00 o
  -6   4   3      391.66      376.10      4.21 o
  -5   4   3        8.15        7.53      1.36 o
  -4   4   3        0.85        2.02      0.24 o
  -3   4   3        3.72        4.51      0.45 o
  -2   4   3       84.21       77.94      1.30 o
  -1   4   3      152.06      144.80      1.93 o
   0   4   3        2.64        3.61      0.50 o
   1   4   3       48.24       50.04      1.00 o
   2   4   3      246.11      243.87      6.04 o
   3   4   3       37.61       37.53      3.30 o
   4   4   3       14.16       10.64      2.38 o
  -8   5   3       29.42       30.02      1.65 o
  -7   5   3        5.74        5.95      1.01 o
  -6   5   3       37.54       41.35      1.63 o
  -5   5   3        5.42        5.13      0.85 o
  -4   5   3      683.44      679.10      7.37 o
  -3   5   3      188.46      194.01      2.22 o
  -2   5   3       12.24       11.33      0.62 o
  -1   5   3        3.60        3.36      0.53 o
   0   5   3      499.61      508.09      3.92 o
   1   5   3      123.93      125.13      2.50 o
   2   5   3       90.45       85.09      2.84 o
   3   5   3       28.46       31.94      2.03 o
  -7   6   3       71.67       75.20      2.59 o
  -6   6   3       11.54       12.11      1.18 o
  -5   6   3       77.17       82.04      2.13 o
  -4   6   3       27.68       25.34      1.31 o
  -3   6   3       23.73       24.06      0.84 o
  -2   6   3      277.31      260.79      2.38 o
  -1   6   3        5.21        5.20      0.59 o
   0   6   3      115.74      117.00      2.45 o
   1   6   3       19.13       21.32      1.39 o
   2   6   3      203.86      208.84      4.54 o
  -6   7   3        0.81        1.09      0.84 o
  -5   7   3        8.56        7.33      0.99 o
  -4   7   3        4.14        4.66      0.94 o
  -3   7   3       20.00       19.99      1.16 o
  -2   7   3        5.47        6.75      0.67 o
  -1   7   3        2.11        2.35      0.75 o
   0   7   3       31.54       28.51      1.49 o
   1   7   3       24.77       30.04      1.64 o
  -5   8   3       11.22       11.30      1.26 o
  -4   8   3       80.68       89.21      2.91 o
  -3   8   3        2.25        2.27      1.17 o
  -2   8   3       80.62       80.58      2.70 o
  -1   8   3       36.65       41.52      1.76 o
   0  -8   4        2.82        3.93      2.09 o
   1  -8   4        1.63        1.88      1.31 o
   2  -8   4      377.23      387.64     11.07 o
   3  -8   4       75.28       73.15      2.80 o
   4  -8   4       62.04       63.59      2.66 o
  -2  -7   4        1.24        1.00      1.19 o
  -1  -7   4       49.53       50.67      2.32 o
   0  -7   4        3.69        5.87      1.18 o
   1  -7   4        1.77        2.17      1.13 o
   2  -7   4        1.55        2.27      1.07 o
   3  -7   4       13.30       15.96      1.56 o
   4  -7   4       40.55       40.90      1.67 o
   5  -7   4        7.29        7.56      1.01 o
  -3  -6   4        1.01        1.97      1.19 o
  -2  -6   4       41.60       40.00      2.02 o
  -1  -6   4       80.17       79.62      2.56 o
   0  -6   4      150.41      146.36      3.36 o
   1  -6   4       81.08       79.63      2.50 o
   2  -6   4        4.30        5.42      1.38 o
   3  -6   4      116.48      114.29      2.33 o
   4  -6   4        3.27        3.28      0.75 o
   5  -6   4       24.40       26.59      1.35 o
   6  -6   4        0.03        0.46      1.36 o
  -4  -5   4       11.18       11.42      1.35 o
  -3  -5   4        7.43        7.75      1.18 o
  -2  -5   4        0.75        0.24      0.96 o
  -1  -5   4       40.62       38.50      1.75 o
   0  -5   4      173.37      163.88      3.27 o
   1  -5   4      106.25      103.64      4.62 o
   2  -5   4      302.30      294.23      3.29 o
   3  -5   4        2.69        3.38      0.71 o
   4  -5   4      117.45      118.86      1.85 o
   5  -5   4       93.52       92.17      1.78 o
   6  -5   4       61.78       61.30      1.42 o
   7  -5   4        0.56        0.78      0.86 o
  -5  -4   4       59.51       56.36      2.42 o
  -4  -4   4        3.67        4.23      1.00 o
  -3  -4   4       12.02        9.77      1.21 o
  -2  -4   4       63.03       63.49      2.05 o
  -1  -4   4        0.76        1.80      0.83 o
   0  -4   4        0.02        0.36      0.75 o
   1  -4   4       80.15       79.98      2.51 o
   2  -4   4       51.65       47.80      1.68 o
   3  -4   4       39.44       38.61      0.99 o
   4  -4   4        7.77        6.94      0.66 o
   5  -4   4        4.53        4.57      0.55 o
   6  -4   4       35.26       36.81      1.14 o
   7  -4   4        1.72        1.88      0.86 o
  -6  -3   4        1.45        1.96      0.93 o
  -5  -3   4       47.78       48.93      1.39 o
  -4  -3   4        0.20        0.21      0.66 o
  -3  -3   4      159.65      157.47      2.22 o
  -2  -3   4       96.14       99.77      1.50 o
  -1  -3   4       54.63       57.19      2.04 o
   0  -3   4      268.53      259.85      8.10 o
   1  -3   4      459.58      470.02      5.06 o
   2  -3   4       65.94       68.46      1.39 o
   3  -3   4        8.28       10.10      0.78 o
   4  -3   4       25.29       25.26      0.82 o
   5  -3   4       56.02       59.92      1.32 o
   6  -3   4       70.01       68.77      1.90 o
   7  -3   4        7.82        7.47      0.89 o
  -7  -2   4        2.74        5.01      1.27 o
  -6  -2   4        0.56        0.65      0.50 o
  -5  -2   4        0.24        0.91      0.47 o
  -4  -2   4       88.85       89.83      1.35 o
  -3  -2   4      182.65      182.34      2.03 o
  -2  -2   4      330.21      342.24      3.70 o
  -1  -2   4       31.24       35.01      0.75 o
   0  -2   4        0.05        0.90      0.30 o
   1  -2   4      562.73      605.96      5.81 o
   2  -2   4      267.56      294.23      2.41 o
   3  -2   4     1041.62     1053.18      4.26 o
   4  -2   4        9.38       12.07      0.72 o
   5  -2   4       69.40       66.78      1.76 o
   6  -2   4       30.48       30.24      1.71 o
   7  -2   4       11.60       13.86      1.53 o
  -7  -1   4        5.50        4.97      0.66 o
  -6  -1   4        0.08        0.05      0.47 o
  -5  -1   4        2.50        3.06      0.53 o
  -4  -1   4       64.46       69.26      1.46 o
  -3  -1   4        0.84        1.76      0.46 o
  -2  -1   4        3.19        3.96      0.44 o
  -1  -1   4       71.57       68.49      0.97 o
   0  -1   4      198.47      209.24      2.15 o
   1  -1   4      109.04      110.00      0.94 o
   2  -1   4       46.80       39.70      1.00 o
   3  -1   4       65.96       67.71      1.33 o
   4  -1   4      360.81      366.20      3.48 o
   5  -1   4       11.22       13.33      0.98 o
   6  -1   4       55.90       60.09      1.84 o
   7  -1   4        3.39        3.50      1.12 o
  -7   0   4        8.92        9.67      0.91 o
  -6   0   4      112.11      112.16      2.00 o
  -5   0   4      383.73      375.41      2.36 o
  -4   0   4       38.76       39.19      1.06 o
  -3   0   4       10.65        9.80      0.51 o
  -2   0   4       59.22       65.30      0.91 o
  -1   0   4     1016.53     1022.75      4.80 o
   0   0   4       59.75       64.71      1.27 o
   1   0   4      178.32      191.97      1.70 o
   2   0   4      244.86      247.15      1.73 o
   3   0   4       90.56       97.55      1.14 o
   4   0   4       51.64       54.66      2.15 o
   5   0   4      152.17      147.71      3.57 o
   6   0   4        3.79        4.27      0.87 o
  -8   1   4       51.58       50.63      1.90 o
  -7   1   4      166.26      154.90      2.88 o
  -6   1   4       77.88       75.17      1.90 o
  -5   1   4        5.14        6.38      0.41 o
  -4   1   4        1.00        1.48      0.34 o
  -3   1   4      103.36      112.36      1.04 o
  -2   1   4      309.77      324.00      2.77 o
  -1   1   4      367.88      399.31      2.16 o
   0   1   4       24.61       27.12      0.58 o
   1   1   4      143.39      131.26      1.33 o
   2   1   4       79.69       72.95      3.03 o
   3   1   4       12.82       15.91      1.18 o
   4   1   4        0.16        0.23      0.86 o
   5   1   4        6.48       11.35      0.98 o
   6   1   4       30.82       37.65      1.62 o
  -8   2   4        8.39        8.30      1.27 o
  -7   2   4        1.00        0.28      0.88 o
  -6   2   4      412.93      401.76      8.08 o
  -5   2   4       39.21       36.04      1.60 o
  -4   2   4      323.75      353.94      9.58 o
  -3   2   4      710.42      737.14      2.88 o
  -2   2   4       24.70       21.38      0.60 o
  -1   2   4       15.02       13.23      0.49 o
   0   2   4       82.61       81.50      1.36 o
   1   2   4      277.64      276.06      4.51 o
   2   2   4       62.75       74.46      2.60 o
   3   2   4       10.48       13.54      1.20 o
   4   2   4       89.37       93.57      2.72 o
   5   2   4        4.09        4.58      1.13 o
  -8   3   4        1.95        0.75      0.95 o
  -7   3   4       14.47       13.51      1.41 o
  -6   3   4       48.09       45.48      1.61 o
  -5   3   4      146.29      153.59      2.50 o
  -4   3   4       94.70       95.58      2.06 o
  -3   3   4      256.73      254.73      2.83 o
  -2   3   4       31.92       33.89      0.72 o
  -1   3   4        7.48        7.41      0.55 o
   0   3   4      575.83      603.74      3.62 o
   1   3   4        3.22        3.79      0.76 o
   2   3   4       98.50       98.51      6.04 o
   3   3   4       84.17       83.93      2.64 o
   4   3   4        5.23        5.87      1.27 o
   5   3   4        0.43        0.85      0.98 o
  -8   4   4        3.43        3.08      1.02 o
  -7   4   4       13.39       16.16      1.73 o
  -6   4   4        1.30        0.88      0.78 o
  -5   4   4        0.31        0.54      0.66 o
  -4   4   4      123.73      124.86      2.19 o
  -3   4   4        3.53        3.70      0.38 o
  -2   4   4      137.67      139.50      1.52 o
  -1   4   4       12.15       13.38      0.76 o
   0   4   4      138.11      140.26      1.94 o
   1   4   4       11.70       10.41      1.98 o
   2   4   4      199.23      199.75      3.93 o
   3   4   4       89.21       88.13      3.58 o
   4   4   4        9.59       10.15      1.59 o
  -8   5   4       45.26       50.18      2.02 o
  -7   5   4        8.75       10.44      1.15 o
  -6   5   4       11.93       12.61      1.57 o
  -5   5   4        6.74        6.03      0.90 o
  -4   5   4      376.66      359.90      3.03 o
  -3   5   4       45.11       45.76      0.98 o
  -2   5   4      127.58      129.01      2.45 o
  -1   5   4        0.07        0.43      0.55 o
   0   5   4       50.73       47.76      1.95 o
   1   5   4       21.64       24.44      1.71 o
   2   5   4        1.08        1.95      1.08 o
   3   5   4        9.66       11.40      1.47 o
  -7   6   4       13.00       14.26      1.27 o
  -6   6   4      101.75      107.34      2.58 o
  -5   6   4       18.45       21.15      1.31 o
  -4   6   4        9.68        9.33      0.94 o
  -3   6   4        1.84        2.24      0.58 o
  -2   6   4      411.37      397.03      5.96 o
  -1   6   4        1.98        2.58      0.80 o
   0   6   4       45.68       42.17      2.04 o
   1   6   4        6.49        7.91      1.31 o
   2   6   4        7.69        8.81      1.51 o
  -6   7   4        0.02       -0.07      0.88 o
  -5   7   4        7.53        6.69      1.04 o
  -4   7   4       30.98       30.01      1.45 o
  -3   7   4        2.60        3.15      0.75 o
  -2   7   4       24.80       23.06      1.24 o
  -1   7   4       27.09       27.39      1.43 o
   0   7   4       35.59       34.99      2.31 o
  -4   8   4       83.58       91.19      3.01 o
  -3   8   4        7.24        9.10      1.35 o
  -2   8   4       25.90       28.68      2.25 o
   2  -8   5       39.03       47.33      2.44 o
  -1  -7   5        3.54        3.55      1.38 o
   0  -7   5        0.99        1.97      1.22 o
   1  -7   5        2.06        2.10      1.03 o
   2  -7   5       16.74       20.69      1.67 o
   3  -7   5        9.23       11.23      2.36 o
   4  -7   5        4.38        4.52      1.19 o
   5  -7   5        0.04        0.03      0.89 o
  -3  -6   5       30.25       28.02      1.92 o
  -2  -6   5       43.52       45.37      2.14 o
  -1  -6   5       79.18       82.80      2.72 o
   0  -6   5       64.71       69.06      2.52 o
   1  -6   5       27.51       26.51      1.67 o
   2  -6   5       10.17       10.09      1.29 o
   3  -6   5       29.22       30.66      1.37 o
   4  -6   5        4.63        3.98      0.80 o
   5  -6   5       42.09       40.72      2.41 o
   6  -6   5       10.13       10.60      0.96 o
  -4  -5   5       79.20       79.60      2.78 o
  -3  -5   5       23.97       22.95      1.62 o
  -2  -5   5      222.07      226.03      4.08 o
  -1  -5   5       12.24       12.91      1.30 o
   0  -5   5      161.27      152.54      5.29 o
   1  -5   5      338.48      336.22      4.68 o
   2  -5   5      269.60      260.76      6.83 o
   3  -5   5      113.11      113.19      2.18 o
   4  -5   5        0.08        0.45      0.70 o
   5  -5   5       53.66       54.50      1.72 o
   6  -5   5        4.34        3.25      0.72 o
  -5  -4   5       22.19       21.98      1.68 o
  -4  -4   5      126.10      128.42      3.16 o
  -3  -4   5      110.65      108.45      3.11 o
  -2  -4   5      179.77      185.74      3.47 o
  -1  -4   5       20.16       22.31      1.38 o
   0  -4   5       70.95       69.38      2.11 o
   1  -4   5        0.97        1.63      0.77 o
   2  -4   5       35.90       36.90      0.99 o
   3  -4   5      164.50      164.53      2.20 o
   4  -4   5      347.02      339.35      3.02 o
   5  -4   5        3.87        4.85      0.56 o
   6  -4   5       59.73       55.53      1.39 o
  -6  -3   5       16.72       16.34      1.21 o
  -5  -3   5      110.67      102.43      2.77 o
  -4  -3   5        5.95        5.92      0.77 o
  -3  -3   5       51.19       46.29      1.77 o
  -2  -3   5       10.50       10.12      0.60 o
  -1  -3   5       29.25       31.69      1.43 o
   0  -3   5        0.51        0.66      0.74 o
   1  -3   5       80.28       78.14      1.52 o
   2  -3   5        0.49        0.68      0.45 o
   3  -3   5        9.19        7.03      0.76 o
   4  -3   5        2.26        3.08      0.52 o
   5  -3   5       38.24       39.01      1.09 o
   6  -3   5       26.55       29.46      1.39 o
  -6  -2   5       44.92       41.54      1.21 o
  -5  -2   5       10.26       10.21      0.69 o
  -4  -2   5        2.92        2.55      0.55 o
  -3  -2   5        2.64        2.74      0.49 o
  -2  -2   5        0.64        0.71      0.45 o
  -1  -2   5     1002.71      978.70      5.63 o
   0  -2   5        2.02        1.79      0.30 o
   1  -2   5      514.93      556.51      3.10 o
   2  -2   5      175.33      189.41      2.01 o
   3  -2   5        0.40        1.04      0.42 o
   4  -2   5        1.15        1.35      0.48 o
   5  -2   5       18.53       17.75      1.47 o
   6  -2   5       11.66       10.64      1.43 o
  -7  -1   5        1.08        0.44      0.61 o
  -6  -1   5      117.16      114.05      2.03 o
  -5  -1   5       23.32       24.58      0.84 o
  -4  -1   5       17.86       16.32      0.76 o
  -3  -1   5      276.96      288.18      2.39 o
  -2  -1   5        2.21        2.39      0.43 o
  -1  -1   5       54.12       63.39      1.21 o
   0  -1   5      793.86      836.28     21.57 o
   1  -1   5       30.93       35.57      0.66 o
   2  -1   5        7.63        6.30      0.43 o
   3  -1   5        0.36        0.61      0.56 o
   4  -1   5       43.52       47.75      1.91 o
   5  -1   5        0.93        1.32      0.99 o
   6  -1   5       16.59       14.80      1.56 o
  -7   0   5        3.40        2.98      0.87 o
  -6   0   5        5.75        7.65      0.90 o
  -5   0   5      126.24      120.77      1.77 o
  -4   0   5      141.64      140.24      2.29 o
  -3   0   5      307.61      324.88      2.31 o
  -2   0   5       50.63       63.03      1.38 o
  -1   0   5      135.35      119.49      2.05 o
   0   0   5      298.99      300.56      3.03 o
   1   0   5      302.77      322.34      3.84 o
   2   0   5        9.51        8.33      0.64 o
   3   0   5      238.40      230.14      3.58 o
   4   0   5       79.22       74.88      1.89 o
   5   0   5        4.21        4.33      0.76 o
   6   0   5       64.30       57.82      2.39 o
  -8   1   5        1.05        1.98      0.90 o
  -7   1   5        2.88        3.10      0.82 o
  -6   1   5        0.09        0.46      0.68 o
  -5   1   5       31.56       25.26      1.37 o
  -4   1   5      261.07      273.77      4.54 o
  -3   1   5       93.50       82.73      1.62 o
  -2   1   5      103.89      104.48      1.19 o
  -1   1   5       44.22       45.03      0.52 o
   0   1   5      416.69      452.08      2.39 o
   1   1   5      309.46      307.29      3.46 o
   2   1   5      287.00      288.81      2.69 o
   3   1   5       12.25       11.42      1.15 o
   4   1   5        9.93       12.72      0.98 o
   5   1   5        3.24        5.20      0.86 o
  -8   2   5       48.14       47.45      2.30 o
  -7   2   5        6.12        4.61      1.13 o
  -6   2   5        0.97        0.68      0.80 o
  -5   2   5        1.07        0.39      0.90 o
  -4   2   5      181.79      174.15      1.97 o
  -3   2   5        0.32        0.09      0.25 o
  -2   2   5       52.83       48.29      0.86 o
  -1   2   5        6.14        4.90      0.49 o
   0   2   5       66.66       76.14      1.56 o
   1   2   5       25.67       21.84      0.75 o
   2   2   5        0.62        1.06      0.88 o
   3   2   5      303.16      280.13      4.48 o
   4   2   5       60.90       53.86      2.28 o
   5   2   5        6.74        9.57      1.06 o
  -8   3   5        0.37        0.05      0.93 o
  -7   3   5       23.07       22.94      1.34 o
  -6   3   5        3.46        6.18      0.88 o
  -5   3   5        4.11        3.26      0.79 o
  -4   3   5       80.26       77.53      1.95 o
  -3   3   5        0.34        1.12      0.28 o
  -2   3   5      657.71      660.44      3.57 o
  -1   3   5        3.10        4.65      0.54 o
   0   3   5       93.17       85.65      1.76 o
   1   3   5        0.69        1.51      0.86 o
   2   3   5       74.36       70.22      2.90 o
   3   3   5       91.29       91.58      5.75 o
   4   3   5       56.62       51.39      2.35 o
  -8   4   5        1.13        1.61      0.93 o
  -7   4   5       19.57       16.94      1.55 o
  -6   4   5       42.62       44.21      1.64 o
  -5   4   5       78.96       74.33      1.89 o
  -4   4   5       10.38       10.42      0.91 o
  -3   4   5      188.50      181.71      1.89 o
  -2   4   5       59.37       64.38      1.21 o
  -1   4   5        1.40        1.65      0.55 o
   0   4   5       90.75       88.67      1.62 o
   1   4   5       30.25       31.07      1.72 o
   2   4   5       36.90       37.32      1.96 o
   3   4   5        4.08        3.10      1.08 o
  -7   5   5       41.33       39.01      1.72 o
  -6   5   5       70.13       71.38      2.25 o
  -5   5   5      140.93      141.08      2.66 o
  -4   5   5      240.15      244.64      3.27 o
  -3   5   5        1.46        1.81      0.57 o
  -2   5   5        3.52        3.43      0.59 o
  -1   5   5      311.96      306.27      3.25 o
   0   5   5        8.99       10.06      1.24 o
   1   5   5        3.36        3.65      1.24 o
   2   5   5        2.53        3.21      1.12 o
  -7   6   5       22.97       23.87      1.55 o
  -6   6   5       57.79       62.22      2.07 o
  -5   6   5       59.66       63.12      1.97 o
  -4   6   5      273.14      275.46      3.69 o
  -3   6   5       67.06       62.77      1.81 o
  -2   6   5      175.81      180.21      3.53 o
  -1   6   5        4.50        5.82      1.09 o
   0   6   5        1.18        1.64      1.09 o
   1   6   5       23.86       26.46      1.94 o
  -6   7   5       15.20       13.58      1.26 o
  -5   7   5       20.53       19.74      1.35 o
  -4   7   5       11.65       12.31      1.14 o
  -3   7   5        0.65        0.96      0.69 o
  -2   7   5       41.41       40.33      2.04 o
  -1   7   5        2.50        3.18      0.87 o
   0   7   5        2.06        2.70      1.08 o
  -1  -7   6        5.25        3.98      1.38 o
   0  -7   6        2.18        2.45      1.09 o
   1  -7   6        1.69        1.80      1.20 o
   2  -7   6       56.74       54.34      3.77 o
   3  -7   6       29.91       32.18      2.00 o
   4  -7   6       12.15        9.29      1.42 o
  -3  -6   6        6.17        5.93      1.25 o
  -2  -6   6        0.06        0.24      1.05 o
  -1  -6   6        0.63        1.12      0.97 o
   0  -6   6        9.34       10.13      1.37 o
   1  -6   6        3.58        3.82      1.06 o
   2  -6   6       42.16       44.59      2.12 o
   3  -6   6       11.65       12.28      1.38 o
   4  -6   6       51.66       50.13      1.74 o
   5  -6   6        0.58        0.40      1.01 o
  -4  -5   6        0.44        1.49      1.11 o
  -3  -5   6       26.13       26.97      1.82 o
  -2  -5   6       21.76       19.18      1.55 o
  -1  -5   6      231.95      230.91      4.20 o
   0  -5   6        4.28        4.14      1.08 o
   1  -5   6      195.54      198.63      3.79 o
   2  -5   6      168.39      164.04      3.68 o
   3  -5   6        0.12        0.20      0.63 o
   4  -5   6        9.64        9.84      0.91 o
   5  -5   6       17.78       18.12      1.21 o
  -5  -4   6        2.97        2.72      1.26 o
  -4  -4   6       67.72       64.31      2.40 o
  -3  -4   6        7.24        8.70      2.51 o
  -2  -4   6       10.43       11.47      1.24 o
  -1  -4   6       55.28       50.23      1.98 o
   0  -4   6      240.01      234.31      5.22 o
   1  -4   6       34.01       35.17      1.65 o
   2  -4   6       16.96       14.25      1.20 o
   3  -4   6        1.64        1.93      0.63 o
   4  -4   6      112.98      109.10      2.14 o
   5  -4   6       14.01       14.34      0.99 o
   6  -4   6        8.29        7.60      1.24 o
  -6  -3   6        0.53        0.66      1.07 o
  -5  -3   6       13.35       13.77      1.30 o
  -4  -3   6       20.66       22.36      1.47 o
  -3  -3   6      166.68      161.32      3.44 o
  -2  -3   6       35.33       31.94      1.59 o
  -1  -3   6       71.84       78.93      2.18 o
   0  -3   6       36.42       37.93      1.12 o
   1  -3   6      396.23      398.80      4.58 o
   2  -3   6        0.11        0.71      0.45 o
   3  -3   6       39.65       32.85      1.31 o
   4  -3   6       34.90       38.43      1.05 o
   5  -3   6        0.51        1.20      1.00 o
   6  -3   6       32.81       35.21      2.03 o
  -6  -2   6       12.73       13.41      1.40 o
  -5  -2   6      149.89      147.58      2.19 o
  -4  -2   6       51.80       57.95      1.34 o
  -3  -2   6      152.13      158.33      1.96 o
  -2  -2   6        9.73        8.36      0.65 o
  -1  -2   6      116.49      118.33      1.88 o
   0  -2   6       74.21       77.88      1.32 o
   1  -2   6      200.85      216.41      3.66 o
   2  -2   6       41.47       40.43      0.92 o
   3  -2   6       48.99       47.44      1.13 o
   4  -2   6       19.44       16.43      1.39 o
   5  -2   6       62.32       60.62      2.39 o
   6  -2   6        7.79        5.25      1.27 o
  -7  -1   6       14.65       14.26      1.03 o
  -6  -1   6        1.10        0.56      0.63 o
  -5  -1   6       90.44       90.55      1.50 o
  -4  -1   6      217.63      209.53      2.21 o
  -3  -1   6       39.76       41.55      1.23 o
  -2  -1   6      290.92      306.12      2.48 o
  -1  -1   6        0.73        0.39      0.17 o
   0  -1   6       14.75       11.88      0.72 o
   1  -1   6      139.43      150.97      3.27 o
   2  -1   6       22.36       23.88      0.64 o
   3  -1   6      499.61      492.83      4.27 o
   4  -1   6      144.73      144.95      3.36 o
   5  -1   6        4.65        3.41      1.24 o
   6  -1   6       33.67       32.24      2.13 o
  -7   0   6        2.51        2.13      0.80 o
  -6   0   6       99.83       87.88      2.53 o
  -5   0   6       33.33       30.93      1.27 o
  -4   0   6      168.91      163.80      1.89 o
  -3   0   6       28.04       26.49      0.77 o
  -2   0   6       42.45       43.43      1.39 o
  -1   0   6       49.57       50.50      1.03 o
   0   0   6      184.44      174.28      4.20 o
   1   0   6       35.41       33.35      0.95 o
   2   0   6      207.15      220.69      2.44 o
   3   0   6        5.17        5.74      0.70 o
   4   0   6      307.19      303.65      4.85 o
   5   0   6       15.44       18.80      1.64 o
  -7   1   6        9.49       13.00      1.42 o
  -6   1   6        3.90        3.25      0.80 o
  -5   1   6        0.61        0.62      0.92 o
  -4   1   6       17.88       23.01      0.83 o
  -3   1   6      120.02      125.93      2.41 o
  -2   1   6      676.23      687.56      3.32 o
  -1   1   6       40.27       41.80      0.97 o
   0   1   6       22.09       19.21      0.68 o
   1   1   6       65.02       65.61      1.36 o
   2   1   6       54.23       49.18      1.25 o
   3   1   6       20.60       20.81      1.51 o
   4   1   6       42.30       44.77      2.04 o
   5   1   6       27.51       25.66      1.84 o
  -7   2   6       37.94       34.98      1.95 o
  -6   2   6       64.98       66.63      2.43 o
  -5   2   6       92.53       84.47      1.93 o
  -4   2   6        9.59       12.99      0.86 o
  -3   2   6       42.10       43.24      0.93 o
  -2   2   6       24.37       23.70      0.63 o
  -1   2   6       13.40       13.83      0.89 o
   0   2   6        6.36        6.12      0.58 o
   1   2   6       21.53       16.45      0.78 o
   2   2   6       10.45       10.00      1.17 o
   3   2   6        4.70        3.49      1.11 o
   4   2   6        1.83        2.03      1.05 o
  -7   3   6        4.89        5.49      0.99 o
  -6   3   6      103.37      108.71      2.60 o
  -5   3   6      110.95      104.05      2.17 o
  -4   3   6      153.74      153.24      2.41 o
  -3   3   6       23.03       24.38      0.65 o
  -2   3   6        2.19        2.88      0.41 o
  -1   3   6      105.80      115.05      1.92 o
   0   3   6       33.77       32.66      1.07 o
   1   3   6       34.55       31.31      1.67 o
   2   3   6      188.73      186.08      5.68 o
   3   3   6        0.01        0.94      1.14 o
   4   3   6        5.92        7.05      1.35 o
  -7   4   6        5.05        6.51      1.03 o
  -6   4   6       10.44       12.40      1.61 o
  -5   4   6        0.14        0.39      0.69 o
  -4   4   6      109.37      113.71      2.21 o
  -3   4   6       78.56       72.06      1.69 o
  -2   4   6       40.09       42.08      1.13 o
  -1   4   6       20.06       21.30      0.98 o
   0   4   6        2.83        2.56      0.87 o
   1   4   6       24.64       23.29      1.55 o
   2   4   6        2.75        3.62      1.11 o
   3   4   6        8.46       10.22      1.50 o
  -7   5   6        9.80       10.63      1.15 o
  -6   5   6       52.59       49.31      1.83 o
  -5   5   6       44.19       45.81      1.66 o
  -4   5   6        2.45        2.27      0.78 o
  -3   5   6       60.85       56.13      1.38 o
  -2   5   6        1.84        2.08      0.57 o
  -1   5   6        0.07       -0.25      0.77 o
   0   5   6       32.35       33.02      1.82 o
   1   5   6        0.21        1.39      1.38 o
   2   5   6       23.54       24.46      1.94 o
  -6   6   6       82.40       86.91      2.96 o
  -5   6   6        2.62        1.96      0.84 o
  -4   6   6        5.78        4.82      0.88 o
  -3   6   6       42.88       44.90      1.57 o
  -2   6   6       14.85       14.91      1.40 o
  -1   6   6       28.89       29.37      1.57 o
   0   6   6        4.40        3.16      1.12 o
  -5   7   6        0.22        0.32      0.89 o
  -4   7   6       28.63       30.41      1.90 o
  -3   7   6        0.58        1.43      1.00 o
  -2   7   6        0.05        0.01      1.08 o
   0  -7   7        0.04       -0.03      1.20 o
   1  -7   7       32.97       33.70      2.10 o
   2  -7   7       21.53       22.75      1.85 o
  -2  -6   7        0.03        0.03      1.09 o
  -1  -6   7        5.15        5.52      1.26 o
   0  -6   7       17.12       17.71      1.60 o
   1  -6   7       28.95       30.86      1.94 o
   2  -6   7       22.25       22.86      3.96 o
   3  -6   7        0.00        0.29      1.00 o
   4  -6   7        0.03        0.16      0.99 o
  -3  -5   7      148.84      151.38      3.80 o
  -2  -5   7       19.43       19.21      1.67 o
  -1  -5   7      128.13      129.20      3.96 o
   0  -5   7        0.95        1.04      1.02 o
   1  -5   7        3.08        3.53      1.03 o
   2  -5   7        1.96        3.51      1.08 o
   3  -5   7       27.32       26.83      2.65 o
   4  -5   7       43.14       41.46      2.07 o
   5  -5   7       31.94       32.13      1.57 o
  -4  -4   7      388.05      390.47     12.90 o
  -3  -4   7        8.54        8.79      1.25 o
  -2  -4   7       14.62       16.90      1.42 o
  -1  -4   7       12.75       13.35      1.29 o
   0  -4   7       28.93       24.44      1.50 o
   1  -4   7       74.52       72.13      4.07 o
   2  -4   7        1.77        1.95      0.92 o
   3  -4   7       38.65       35.13      1.78 o
   4  -4   7       28.25       27.52      1.39 o
   5  -4   7        9.20        9.59      1.37 o
  -5  -3   7        3.04        3.50      1.02 o
  -4  -3   7        0.03        0.70      0.96 o
  -3  -3   7        0.71        0.99      0.87 o
  -2  -3   7      284.91      299.72      4.41 o
  -1  -3   7      106.30      103.38      3.44 o
   0  -3   7        0.00        0.18      0.84 o
   1  -3   7        5.47        5.17      0.96 o
   2  -3   7      153.66      145.97      3.72 o
   3  -3   7       22.50       23.28      1.22 o
   4  -3   7      119.02      112.48      2.55 o
   5  -3   7        6.96        6.64      1.22 o
  -6  -2   7        8.88        8.71      1.02 o
  -5  -2   7       37.11       34.82      1.23 o
  -4  -2   7       38.21       36.03      1.39 o
  -3  -2   7       39.95       38.54      1.24 o
  -2  -2   7      120.67      120.69      2.62 o
  -1  -2   7       16.28       16.20      0.80 o
   0  -2   7       34.33       28.49      1.00 o
   1  -2   7        0.04       -0.23      0.75 o
   2  -2   7       58.48       61.61      1.65 o
   3  -2   7       37.66       36.74      1.22 o
   4  -2   7      116.40      117.21      3.20 o
   5  -2   7        3.59        3.35      1.30 o
  -6  -1   7        4.78        4.51      0.71 o
  -5  -1   7      127.73      135.00      2.17 o
  -4  -1   7       27.62       29.21      0.89 o
  -3  -1   7       33.66       35.21      1.00 o
  -2  -1   7        0.83        1.12      0.35 o
  -1  -1   7      242.13      257.03      2.70 o
   0  -1   7       29.31       33.34      1.79 o
   1  -1   7       18.20       21.31      1.03 o
   2  -1   7       16.51       15.93      0.84 o
   3  -1   7      115.71      121.50      3.07 o
   4  -1   7       58.03       59.35      2.42 o
   5  -1   7        1.69        2.02      1.31 o
  -7   0   7        0.06       -0.23      0.80 o
  -6   0   7       19.84       21.87      1.23 o
  -5   0   7        0.02        0.31      0.64 o
  -4   0   7       25.69       25.15      0.85 o
  -3   0   7       15.63       18.85      0.90 o
  -2   0   7       78.22       77.45      1.01 o
  -1   0   7       97.78       96.12      1.35 o
   0   0   7      347.38      352.11      2.90 o
   1   0   7       65.96       59.21      1.59 o
   2   0   7      210.23      202.62      6.39 o
   3   0   7       11.07       12.64      1.44 o
   4   0   7        5.86        6.50      1.28 o
   5   0   7      110.34      112.53      3.52 o
  -7   1   7        0.61        1.06      1.04 o
  -6   1   7        1.03        1.12      0.86 o
  -5   1   7        3.06        1.87      0.99 o
  -4   1   7       57.62       53.33      1.97 o
  -3   1   7      101.61       99.57      1.40 o
  -2   1   7        4.77        4.95      0.36 o
  -1   1   7        0.91        0.68      0.48 o
   0   1   7        1.08        1.80      0.45 o
   1   1   7        0.10       -0.03      0.57 o
   2   1   7      306.32      309.35      4.66 o
   3   1   7        0.11        0.58      0.92 o
   4   1   7       17.51       19.84      1.81 o
  -7   2   7        5.05        3.93      1.06 o
  -6   2   7        0.77        1.76      0.79 o
  -5   2   7        7.26       10.58      0.89 o
  -4   2   7       18.71       17.19      0.94 o
  -3   2   7      156.64      143.56      1.72 o
  -2   2   7        4.00        4.67      0.60 o
  -1   2   7       10.86       10.29      0.75 o
   0   2   7       21.96       17.39      1.01 o
   1   2   7       65.51       60.84      2.17 o
   2   2   7       44.73       43.13      1.99 o
   3   2   7       47.08       41.61      2.13 o
   4   2   7       19.22       19.69      1.64 o
  -7   3   7       12.94       15.25      1.20 o
  -6   3   7       11.00       13.08      1.09 o
  -5   3   7        1.93        3.58      0.75 o
  -4   3   7        0.00        0.44      0.62 o
  -3   3   7       75.98       71.99      2.30 o
  -2   3   7      280.09      261.11      3.65 o
  -1   3   7      236.03      228.89      3.23 o
   0   3   7      279.16      272.59      4.24 o
   1   3   7        2.84        3.05      1.05 o
   2   3   7       26.25       24.20      1.69 o
   3   3   7       70.39       75.63      2.87 o
  -7   4   7        6.00        7.21      1.01 o
  -6   4   7        7.59        7.23      1.01 o
  -5   4   7       19.45       20.10      1.62 o
  -4   4   7      177.54      167.28      2.70 o
  -3   4   7       89.95       90.23      1.90 o
  -2   4   7       23.59       20.16      0.86 o
  -1   4   7        1.47        1.84      0.83 o
   0   4   7      121.15      116.50      3.04 o
   1   4   7       12.21       13.34      1.37 o
   2   4   7       15.44       16.32      1.60 o
  -6   5   7        0.20        1.14      0.89 o
  -5   5   7        4.32        3.22      0.79 o
  -4   5   7       24.46       26.01      1.28 o
  -3   5   7        0.64        0.73      0.83 o
  -2   5   7       66.46       63.24      1.78 o
  -1   5   7       89.09       88.39      2.25 o
   0   5   7      116.39      123.58      3.35 o
   1   5   7        5.34        4.80      1.19 o
  -5   6   7       48.14       46.58      1.80 o
  -4   6   7        8.25        9.50      1.04 o
  -3   6   7        3.27        3.20      0.78 o
  -2   6   7       19.67       16.12      1.44 o
  -1   6   7       41.64       41.15      2.20 o
  -1  -6   8        7.86        7.45      1.36 o
   0  -6   8        2.10        3.08      1.15 o
   1  -6   8       10.23       13.21      1.56 o
   2  -6   8        0.00        0.08      1.02 o
   3  -6   8       37.87       37.53      2.12 o
  -3  -5   8       27.02       27.11      1.86 o
  -2  -5   8        1.10        0.63      1.02 o
  -1  -5   8       50.94       51.03      2.25 o
   0  -5   8        2.55        3.28      1.04 o
   1  -5   8        9.88       10.49      1.34 o
   2  -5   8       59.92       59.54      2.42 o
   3  -5   8       37.01       39.99      2.10 o
   4  -5   8       25.71       24.23      1.80 o
  -4  -4   8        7.12        9.30      1.43 o
  -3  -4   8        2.81        4.58      1.14 o
  -2  -4   8        3.46        5.13      1.18 o
  -1  -4   8       27.14       26.77      1.70 o
   0  -4   8        5.35        3.91      1.06 o
   1  -4   8        7.84        9.40      1.23 o
   2  -4   8       33.46       32.09      2.52 o
   3  -4   8        6.42        6.14      1.17 o
   4  -4   8       71.44       71.38      2.73 o
  -5  -3   8        2.34        5.74      1.80 o
  -4  -3   8       12.89       14.62      1.36 o
  -3  -3   8        1.25        1.18      1.00 o
  -2  -3   8       56.69       51.89      2.12 o
  -1  -3   8        3.95        3.85      1.03 o
   0  -3   8      132.98      127.69      3.01 o
   1  -3   8       11.14       16.51      1.34 o
   2  -3   8        0.01        0.46      0.89 o
   3  -3   8        6.92        7.26      0.80 o
   4  -3   8       21.18       21.74      1.55 o
  -5  -2   8        0.88        1.46      0.91 o
  -4  -2   8        0.02        0.35      0.71 o
  -3  -2   8       25.06       25.70      3.21 o
  -2  -2   8       13.80       14.24      1.34 o
  -1  -2   8        0.04       -0.03      0.75 o
   0  -2   8       39.78       35.08      1.45 o
   1  -2   8        0.92        2.44      0.88 o
   2  -2   8      174.13      176.87      2.49 o
   3  -2   8        8.53        7.41      1.06 o
   4  -2   8       21.92       25.86      1.88 o
  -6  -1   8        4.11        4.94      1.13 o
  -5  -1   8       88.91       88.27      2.82 o
  -4  -1   8        0.36        0.78      0.56 o
  -3  -1   8        5.64        6.41      0.64 o
  -2  -1   8        0.27        0.57      0.49 o
  -1  -1   8       77.21       79.04      1.70 o
   0  -1   8        1.66        2.23      0.69 o
   1  -1   8      164.40      160.37      2.26 o
   2  -1   8       41.27       44.61      1.30 o
   3  -1   8       19.06       16.94      1.49 o
   4  -1   8       33.70       34.12      2.07 o
  -6   0   8       16.92       16.41      1.52 o
  -5   0   8       19.87       22.43      1.56 o
  -4   0   8       12.99       12.96      1.25 o
  -3   0   8      507.97      502.81      3.72 o
  -2   0   8      623.97      620.76      4.53 o
  -1   0   8       50.18       48.53      1.09 o
   0   0   8      284.75      278.84      3.31 o
   1   0   8       99.35      100.37      2.18 o
   2   0   8       24.50       21.62      1.56 o
   3   0   8       88.98       90.66      2.94 o
   4   0   8        0.07        0.17      1.19 o
  -7   1   8       33.26       32.92      2.04 o
  -6   1   8       17.59       16.60      1.56 o
  -5   1   8        0.59        0.59      0.96 o
  -4   1   8       43.98       39.99      1.83 o
  -3   1   8       53.56       54.63      1.48 o
  -2   1   8      257.27      252.22      3.04 o
  -1   1   8       96.99       93.28      1.46 o
   0   1   8      604.49      584.74      4.53 o
   1   1   8       28.73       27.09      1.66 o
   2   1   8       32.50       34.12      2.26 o
   3   1   8       20.85       24.26      1.81 o
   4   1   8        3.99        4.29      1.31 o
  -7   2   8       22.65       23.83      1.82 o
  -6   2   8       11.43       11.81      1.42 o
  -5   2   8       14.54       12.07      1.35 o
  -4   2   8      244.46      239.49      7.29 o
  -3   2   8       14.95       14.51      1.27 o
  -2   2   8        3.59        3.52      0.57 o
  -1   2   8       68.06       66.88      1.43 o
   0   2   8        2.67        3.35      0.77 o
   1   2   8       16.09       18.95      1.45 o
   2   2   8        1.62        2.57      1.23 o
   3   2   8        8.11        8.29      1.46 o
  -7   3   8       14.66       15.09      1.65 o
  -6   3   8       28.07       26.20      3.26 o
  -5   3   8       24.06       27.62      1.77 o
  -4   3   8        6.32        6.57      1.15 o
  -3   3   8       22.07       21.21      1.48 o
  -2   3   8      103.76      103.32      1.73 o
  -1   3   8       28.63       27.72      1.03 o
   0   3   8       84.54       82.72      2.50 o
   1   3   8      115.69      112.09      3.18 o
   2   3   8        0.34        1.07      0.96 o
  -6   4   8       23.72       20.96      1.77 o
  -5   4   8       70.32       70.69      2.61 o
  -4   4   8       39.47       39.44      1.95 o
  -3   4   8        1.05        1.81      0.93 o
  -2   4   8       26.31       29.87      2.77 o
  -1   4   8       99.37      100.12      2.24 o
   0   4   8       70.06       73.90      2.58 o
   1   4   8       60.28       59.06      2.52 o
  -6   5   8        7.45        8.51      1.36 o
  -5   5   8        1.04        1.60      1.16 o
  -4   5   8       30.26       31.77      2.16 o
  -3   5   8        2.00        2.67      0.99 o
  -2   5   8        2.61        1.51      1.85 o
  -1   5   8        6.21        4.92      1.25 o
   0   5   8       10.69       13.27      1.46 o
  -4   6   8        1.47        2.37      1.05 o
  -3   6   8      101.10      104.51      4.90 o
  -2  -5   9        0.44        0.86      1.05 o
  -1  -5   9        6.59        7.62      1.30 o
   0  -5   9       23.15       23.78      2.10 o
   1  -5   9        0.48       -0.22      0.93 o
   2  -5   9        1.50        1.68      1.02 o
  -3  -4   9       30.93       35.52      2.86 o
  -2  -4   9       25.76       28.92      1.81 o
  -1  -4   9      104.16       96.53      2.98 o
   0  -4   9       10.35        9.50      1.19 o
   1  -4   9        2.94        2.14      0.92 o
   2  -4   9       61.94       70.70      2.60 o
   3  -4   9        0.30        0.21      0.96 o
  -4  -3   9       59.04       63.50      3.70 o
  -3  -3   9       71.44       75.41      2.64 o
  -2  -3   9      106.89       97.91      3.83 o
  -1  -3   9        0.67        0.93      0.88 o
   0  -3   9       23.71       21.19      1.48 o
   1  -3   9      128.07      122.76      3.12 o
   2  -3   9       21.95       17.23      1.46 o
   3  -3   9        0.68        1.18      1.00 o
  -5  -2   9       27.92       29.30      2.86 o
  -4  -2   9        6.33        6.53      1.06 o
  -3  -2   9       22.90       23.31      1.48 o
  -2  -2   9      398.47      403.07      5.34 o
  -1  -2   9       14.89       14.35      1.49 o
   0  -2   9      168.79      156.42      3.36 o
   1  -2   9        3.46        3.17      0.98 o
   2  -2   9       27.90       26.83      1.23 o
   3  -2   9       20.48       20.21      1.38 o
   4  -2   9       18.98       23.39      1.91 o
  -5  -1   9        8.68        7.73      1.30 o
  -4  -1   9       66.83       67.87      2.53 o
  -3  -1   9        3.58        3.62      0.73 o
  -2  -1   9        0.01        0.16      0.64 o
  -1  -1   9        0.45        0.75      0.64 o
   0  -1   9      160.45      166.53      2.63 o
   1  -1   9        5.22        4.27      0.70 o
   2  -1   9       23.89       24.31      2.84 o
   3  -1   9       29.19       33.80      2.04 o
  -6   0   9       25.39       26.73      1.79 o
  -5   0   9      101.52      110.96      2.56 o
  -4   0   9      144.27      138.20      2.68 o
  -3   0   9       19.70       23.15      0.99 o
  -2   0   9      154.53      156.35      2.21 o
  -1   0   9        2.11        2.42      0.61 o
   0   0   9       62.31       62.83      1.52 o
   1   0   9       35.68       34.96      1.93 o
   2   0   9        1.09        1.41      1.12 o
   3   0   9       17.33       18.11      1.70 o
  -6   1   9       56.45       51.33      4.93 o
  -5   1   9        3.57        1.63      1.03 o
  -4   1   9      123.90      131.53      3.22 o
  -3   1   9        0.05        0.43      0.51 o
  -2   1   9        6.10        6.05      0.70 o
  -1   1   9       55.28       55.57      1.24 o
   0   1   9       22.67       26.17      1.23 o
   1   1   9      133.56      128.82      3.31 o
   2   1   9        5.14        6.99      1.34 o
   3   1   9        0.02        0.32      1.30 o
  -6   2   9       16.29       18.42      1.66 o
  -5   2   9       18.23       17.36      1.80 o
  -4   2   9        1.99        1.29      0.98 o
  -3   2   9        0.00       -0.18      0.90 o
  -2   2   9        9.98       12.15      0.82 o
  -1   2   9       37.95       38.26      1.93 o
   0   2   9        3.85        2.46      1.01 o
   1   2   9        9.64        7.29      1.32 o
   2   2   9       22.23       24.98      1.91 o
  -6   3   9        0.30        0.87      1.00 o
  -5   3   9       99.13      100.91      3.12 o
  -4   3   9       23.30       20.84      1.57 o
  -3   3   9      283.94      285.07      6.87 o
  -2   3   9        0.01        0.83      0.84 o
  -1   3   9       61.29       58.38      1.80 o
   0   3   9        0.75        0.92      1.04 o
   1   3   9        7.41        7.23      1.37 o
  -5   4   9       36.78       30.60      1.94 o
  -4   4   9       62.69       53.72      2.36 o
  -3   4   9       96.96      100.62      2.93 o
  -2   4   9        4.02        4.69      1.78 o
  -1   4   9      166.51      158.02      2.98 o
   0   4   9       38.33       34.63      1.96 o
  -4   5   9        9.63        9.14      2.14 o
  -3   5   9        1.03        0.75      1.94 o
  -2   5   9       47.02       44.31      3.45 o
  -2  -4  10       30.82       31.67      2.49 o
  -1  -4  10        2.27        1.41      0.97 o
   0  -4  10       90.28       88.29      2.96 o
   1  -4  10        7.71        5.77      1.27 o
  -3  -3  10        3.39        3.60      1.13 o
  -2  -3  10       28.65       24.77      2.50 o
  -1  -3  10       23.84       23.41      1.89 o
   0  -3  10        0.34        1.73      1.00 o
   1  -3  10       22.11       27.49      1.75 o
   2  -3  10       23.77       25.14      1.71 o
  -4  -2  10       42.67       44.60      3.23 o
  -3  -2  10        5.90        5.71      1.33 o
  -2  -2  10       16.04       15.01      2.11 o
  -1  -2  10        3.50        3.27      1.01 o
   0  -2  10       22.32       24.96      1.65 o
   1  -2  10        8.18        8.91      0.98 o
   2  -2  10       21.20       21.92      1.49 o
  -4  -1  10       18.01       21.79      1.97 o
  -3  -1  10        2.85        3.26      0.89 o
  -2  -1  10       83.66       83.00      2.60 o
  -1  -1  10       51.68       53.80      2.11 o
   0  -1  10        1.21        1.13      0.75 o
   1  -1  10       82.04       82.86      2.78 o
   2  -1  10        2.82        3.11      1.19 o
  -5   0  10       73.39       82.40      2.96 o
  -4   0  10       23.86       22.82      1.71 o
  -3   0  10      150.21      144.04      2.30 o
  -2   0  10       14.11       13.13      0.87 o
  -1   0  10       48.45       52.36      1.45 o
   0   0  10       27.32       26.61      1.14 o
   1   0  10       21.40       19.98      1.71 o
   2   0  10       13.07       11.45      1.53 o
  -5   1  10       40.98       40.37      2.15 o
  -4   1  10       64.50       69.13      2.10 o
  -3   1  10      247.49      264.18      5.59 o
  -2   1  10        8.82       10.60      0.84 o
  -1   1  10      122.81      114.39      2.05 o
   0   1  10       96.61       91.52      2.85 o
   1   1  10        0.69        0.58      1.13 o
  -5   2  10        2.32        0.51      1.26 o
  -4   2  10       19.73       18.06      2.32 o
  -3   2  10        5.00        5.81      1.13 o
  -2   2  10       45.64       51.52      1.72 o
  -1   2  10        9.12        8.66      0.94 o
   0   2  10        5.88        5.77      1.18 o
   1   2  10        0.05        0.46      1.14 o
  -5   3  10        8.67        5.83      1.31 o
  -4   3  10        0.30        0.62      1.00 o
  -3   3  10       22.23       23.33      1.66 o
  -2   3  10        0.05       -0.01      1.38 o
  -1   3  10       48.81       47.22      2.11 o
   0   3  10        0.13       -0.02      1.03 o
  -3   4  10       10.03        8.98      1.29 o
  -2   4  10        1.78        2.59      1.97 o
  -2  -2  11        3.71        1.43      1.11 o
  -1  -2  11        0.69        0.20      1.01 o
   0  -2  11        0.16        0.69      1.01 o
  -3  -1  11        3.21        4.49      1.58 o
  -2  -1  11        0.20        0.62      0.95 o
  -1  -1  11       56.73       54.90      2.29 o
   0  -1  11       13.01       10.82      1.22 o
   1  -1  11       16.71       16.40      1.78 o
  -3   0  11        5.98        6.91      1.22 o
  -2   0  11        9.77       11.33      1.02 o
  -1   0  11       38.32       43.38      2.22 o
   0   0  11        0.77        0.00      1.06 o
  -4   1  11        0.30        0.01      0.99 o
  -3   1  11       16.32       18.55      1.31 o
  -2   1  11        0.01       -0.21      0.77 o
  -1   1  11        0.38        0.70      0.83 o
   0   1  11       12.78       15.97      1.29 o
  -3   2  11        0.35        1.65      0.81 o
  -2   2  11        0.21        0.53      0.99 o
 
